# Supplementary material for: Genetics of Coronary Artery Disease in Taiwan: A Cardiometabochip Study by the Taichi Consortium
Source: PLoS One. 2016 Mar 16;11(3):e0138014. doi: 10.1371/journal.pone.0138014 (PMC4794124; doi:10.1371/journal.pone.0138014)
Supplement: S1 Table — Association assessed by logistic regression with age, gender, and the eigenvalues from Principal Components 1 and 2 as covariates; this table provides data from Fig 1 for SNPs reported by Lu et al.[9]. (XLSX) [file pone.0138014.s002.xlsx]

## Sheet: Sheet1
Supporting Information 2 Table. Conditional Analysis of Major SNPs in the 9p21 Region, Detail
SNP	p value of CAD Association	p value of CAD association, conditioning on rs1537372
rs9632884	1.6x10-4	0.47
rs10757274	5.2x10-9	0.52
rs1537372	6.5x10-10	not applicable
rs1333042	7.5x10-7	0.18
rs1333049	4.7x10-10	0.48
