# Supplementary material for: Genetics of Coronary Artery Disease in Taiwan: A Cardiometabochip Study by the Taichi Consortium
Source: PLoS One. 2016 Mar 16;11(3):e0138014. doi: 10.1371/journal.pone.0138014 (PMC4794124; doi:10.1371/journal.pone.0138014)
Supplement: S2 Table — (XLSX) [file pone.0138014.s003.xlsx]

## Sheet: Sheet1
S4 Table. "Standard" Logistic Regression of SNPs with CAD in Taiwan, adjusted for age, gender, PC1, PC2, PC3
							"Standard" Logstic Regression				Frequencies
CHR	SNP ID - Chip	SNP ID - dbSNP	Minor Allele	Major Allele	Genotypes		Odds Ratio	Statistic	P value		Allele	Affected	Unaffected
1	rs10797416	rs10797416	G	A	251/1756/3415		1.004	0.1074	0.9145		G	0.2069	0.2082
1	rs2055204	rs2055204	G	A	748/2547/2128		0.9475	-1.582	0.1137		G	0.362	0.3728
1	rs4648432	rs4648432	C	A	1317/2697/1409		0.9923	-0.2364	0.8131		C	0.4898	0.4915
1	rs2045331	rs2045331	A	G	966/2615/1842		0.9934	-0.2016	0.8402		A	0.4183	0.4192
1	rs4480324	rs4480324	A	G	73/1113/4237		1.053	1.016	0.3099		A	0.1207	0.1161
1	rs1024139	rs1024139	A	G	839/2640/1943		1.017	0.4922	0.6226		A	0.4053	0.3982
1	rs164780	rs164780	G	C	186/1600/3634		1.032	0.7355	0.462		G	0.1858	0.1819
1	rs6703429	rs6703429	G	A	740/2493/2188		0.9425	-1.742	0.08145		G	0.3513	0.3664
1	rs9439519	rs9439519	G	A	446/2261/2716		0.9778	-0.621	0.5346		G	0.2863	0.2907
1	rs904534	rs904534	G	A	360/2122/2941		1.031	0.831	0.406		G	0.2666	0.262
1	rs4433399	rs4433399	A	C	127/1313/3983		1.074	1.563	0.1181		A	0.1534	0.1445
1	rs6682920	rs6682920	A	G	914/2625/1879		0.9729	-0.8275	0.408		A	0.4059	0.4109
1	rs6680365	rs6680365	A	G	1312/2665/1446		1.035	1.065	0.2868		A	0.4952	0.4876
1	rs2301462	rs2301462	G	A	825/2620/1977		1.005	0.1412	0.8877		G	0.395	0.3938
1	rs1149332	rs1149332	A	G	26/662/4735		0.9222	-1.205	0.2282		A	0.06144	0.06583
1	rs2274327	rs2274327	A	G	410/2109/2904		0.9711	-0.7982	0.4248		A	0.2648	0.2701
1	rs6577546	rs6577546	G	A	108/1376/3939		1.063	1.342	0.1795		G	0.1558	0.1468
1	rs7513804	rs7513804	G	A	181/1593/3648		0.963	-0.884	0.3767		G	0.1746	0.1803
1	rs11121371	rs11121371	G	A	364/2052/3005		0.9529	-1.292	0.1965		G	0.2482	0.2564
1	rs6666059	rs6666059	G	C	987/2623/1813		1.04	1.208	0.227		G	0.4352	0.4238
1	rs190775	rs190775	A	C	43/910/4470		0.9815	-0.3258	0.7446		A	0.09033	0.09183
1	rs10779751	rs10779751	A	G	31/666/4726		1.111	1.663	0.09636		A	0.07405	0.06712
1	rs2295080	rs2295080	C	A	232/1679/3511		1.015	0.3665	0.714		C	0.2016	0.1976
1	rs11587701	rs11587701	G	A	167/1564/3692		0.8941	-2.535	0.01124		G	0.1596	0.175
1	rs2281161	rs2281161	A	G	108/1325/3990		1.022	0.4654	0.6417		A	0.144	0.1421
1	rs12081055	rs12081055	A	G	422/2186/2815		1.002	0.04424	0.9647		A	0.2772	0.2794
1	rs10928016	rs10928016	G	A	432/2280/2708		0.9571	-1.201	0.2297		G	0.2806	0.29
1	rs12738487	rs12738487	A	G	845/2594/1983		0.9617	-1.165	0.2438		A	0.3867	0.3951
1	rs11808667	rs11808667	G	A	14/572/4837		1.142	1.917	0.0552		G	0.0624	0.05532
1	rs10754855	rs10754855	A	G	19/562/4842		0.9026	-1.391	0.1643		A	0.04998	0.05532
1	rs1630519	rs1630519	C	A	671/2456/2295		1.051	1.457	0.145		C	0.3597	0.3502
1	rs4661667	rs4661667	A	G	51/892/4479		1.096	1.642	0.1006		A	0.09738	0.09166
1	rs1544131	rs1544131	A	G	46/881/4495		1.097	1.632	0.1026		A	0.09528	0.08973
1	rs3754322	rs3754322	C	A	230/1803/3389		1.065	1.58	0.1142		C	0.2199	0.2087
1	rs16830757	rs16830757	A	G	348/1983/3091		1.054	1.399	0.1619		A	0.2573	0.247
1	rs11203245	rs11203245	C	G	51/1053/4319		0.9763	-0.4496	0.653		C	0.1063	0.1065
1	rs4920430	rs4920430	G	A	50/954/4418		0.9076	-1.722	0.08514		G	0.08988	0.0972
1	rs4920440	rs4920440	A	G	646/2429/2348		0.9537	-1.382	0.1669		A	0.3339	0.3431
1	rs10907312	rs10907312	G	A	129/1413/3879		1.045	0.9738	0.3301		G	0.1607	0.1541
1	rs2743197	rs2743197	A	G	127/1435/3861		1.057	1.248	0.212		A	0.1634	0.1557
1	rs12755497	rs12755497	G	A	484/2353/2586		0.9876	-0.3508	0.7257		G	0.3056	0.3062
1	rs4362008	rs4362008	G	A	564/2395/2463		0.9838	-0.4701	0.6383		G	0.3232	0.3249
1	rs2213801	rs2213801	A	G	1080/2725/1618		1.06	1.764	0.07766		A	0.4646	0.4504
1	rs4654851	rs4654851	G	C	874/2556/1993		0.9984	-0.04785	0.9618		G	0.3964	0.3968
1	rs17450586	rs17450586	A	C	1305/2688/1429		1.006	0.1799	0.8572		A	0.4914	0.4886
1	rs2038089	rs2038089	G	A	705/2475/2242		1.041	1.187	0.2353		G	0.3669	0.3583
1	rs9426748	rs9426748	A	C	698/2472/2252		1.048	1.389	0.165		A	0.3663	0.3567
1	rs4654755	rs4654755	A	G	1310/2732/1380		1.064	1.884	0.05952		A	0.5086	0.4935
1	rs686546	rs686546	A	G	32/786/4568		1.105	1.675	0.09402		A	0.08411	0.07891
1	rs1198430	rs1198430	A	G	60/1052/4311		1.06	1.109	0.2673		A	0.1122	0.1081
1	rs1767148	rs1767148	A	G	61/1058/4303		1.045	0.8417	0.3999		A	0.1117	0.1088
1	rs11580498	rs11580498	C	A	1279/2746/1397		0.9935	-0.1961	0.8445		C	0.4867	0.4891
1	rs10902707	rs10902707	A	G	402/2180/2841		0.9576	-1.18	0.2381		A	0.2673	0.2751
1	rs580800	rs580800	G	A	76/1062/4285		1.023	0.4328	0.6651		G	0.1117	0.1119
1	rs6673481	rs6673481	C	G	172/1558/3693		0.9679	-0.7558	0.4498		C	0.1703	0.1754
1	rs204047	rs204047	A	C	61/1071/4289		1.005	0.1027	0.9182		A	0.1092	0.11
1	rs12039019	rs12039019	C	A	166/1527/3728		1.043	0.9883	0.323		C	0.1761	0.1715
1	rs437628	rs437628	A	G	308/1886/3229		0.9898	-0.2641	0.7917		A	0.2274	0.2307
1	rs923882	rs923882	A	C	846/2513/2063		1.061	1.791	0.0733		A	0.3977	0.3878
1	rs11580917	rs11580917	G	A	205/1729/3489		0.9966	-0.08321	0.9337		G	0.1977	0.1972
1	rs12737807	rs12737807	C	A	835/2538/2050		1.022	0.6508	0.5152		C	0.3944	0.388
1	rs12047802	rs12047802	A	C	476/2251/2696		0.981	-0.534	0.5934		A	0.294	0.2953
1	rs7528354	rs7528354	A	G	946/2660/1806		1.005	0.1378	0.8904		A	0.4232	0.4205
1	rs1842094	rs1842094	A	G	817/2609/1997		0.9665	-1.008	0.3132		A	0.3821	0.3912
1	rs719769	rs719769	A	G	118/1343/3962		0.9824	-0.3863	0.6993		A	0.144	0.1456
1	rs10799030	rs10799030	A	C	195/1649/3579		0.9889	-0.2689	0.788		A	0.1861	0.188
1	rs7512138	rs7512138	G	A	918/2641/1864		0.9831	-0.5139	0.6073		G	0.409	0.4128
1	rs10915019	rs10915019	G	A	60/1098/4264		1.11	2.047	0.04066		G	0.1221	0.1123
1	rs4320749	rs4320749	A	G	276/1928/3218		1.013	0.3379	0.7354		A	0.2303	0.2287
1	rs12119977	rs12119977	A	G	59/1099/4263		1.102	1.91	0.05619		A	0.1213	0.1122
1	rs16822826	rs16822826	A	G	32/698/4693		1.091	1.404	0.1604		A	0.07676	0.07026
1	rs3917950	rs3917950	G	A	514/2303/2605		1.07	1.927	0.054		G	0.3166	0.3072
1	rs4653279	rs4653279	A	G	797/2518/2108		1.03	0.8936	0.3715		A	0.3862	0.3791
1	rs2745480	rs2745480	G	A	57/1006/4360		0.9097	-1.739	0.08207		G	0.09671	0.1033
1	rs12563037	rs12563037	C	G	388/2073/2960		1.082	2.17	0.03		C	0.2764	0.2628
1	rs12739026	rs12739026	C	A	196/1602/3622		0.9562	-1.049	0.2944		C	0.1753	0.1839
1	rs4072980	rs4072980	G	A	510/2303/2610		1.071	1.967	0.04923		G	0.3195	0.3064
1	rs6700698	rs6700698	A	G	823/2607/1991		1.018	0.5269	0.5983		A	0.3955	0.3923
1	rs645061	rs645061	A	G	704/2525/2194		1.01	0.2894	0.7723		A	0.3634	0.3626
1	rs7515635	rs7515635	A	G	398/2196/2829		0.9494	-1.398	0.1622		A	0.2667	0.2759
1	rs12045477	rs12045477	A	G	755/2523/2145		0.9541	-1.382	0.1671		A	0.3608	0.3718
1	rs12022524	rs12022524	A	G	535/2317/2570		1.014	0.3971	0.6913		A	0.3131	0.3123
1	rs1843115	rs1843115	G	A	542/2319/2562		1.015	0.4343	0.6641		G	0.3149	0.3138
1	rs10890246	rs10890246	A	G	966/2615/1841		1.004	0.1186	0.9056		A	0.4218	0.4193
1	rs4141741	rs4141741	A	G	38/831/4554		1.061	1.023	0.3062		A	0.08905	0.08363
1	rs12057238	rs12057238	C	A	140/1499/3784		0.9662	-0.779	0.436		C	0.1629	0.164
1	rs835337	rs835337	A	G	255/1885/3283		0.9893	-0.2703	0.7869		A	0.219	0.2208
1	rs835338	rs835338	A	G	254/1886/3277		0.9898	-0.2566	0.7975		A	0.2192	0.221
1	rs7544995	rs7544995	G	A	739/2453/2231		0.9809	-0.565	0.572		G	0.3576	0.3624
1	rs3766775	rs3766775	G	A	431/2279/2712		1.028	0.7723	0.4399		G	0.2968	0.2897
1	rs11206244	rs11206244	A	G	108/1319/3994		1.041	0.8697	0.3845		A	0.1447	0.1416
1	chr1:56678946		G	A	15/666/4742		1.037	0.5388	0.59		G	0.06591	0.06417
1	chr1:56679324	rs67156448	A	C	343/2083/2990		1.042	1.09	0.2758		A	0.2621	0.2556
1	chr1:56680151	rs5011302	G	A	816/2587/2018		1.012	0.3413	0.7329		G	0.3918	0.3891
1	chr1:56682069	rs874381	T	A	837/2611/1973		1.013	0.3902	0.6964		T	0.3967	0.3952
1	chr1:56682138	rs6694114	A	G	475/2310/2638		1.017	0.4613	0.6446		A	0.3015	0.3006
1	chr1:56683275	rs2896948	A	C	1367/2689/1367		0.9906	-0.2884	0.773		A	0.499	0.5
1	chr1:56686317	rs11206812	A	G	506/2241/2673		0.9967	-0.09229	0.9265		A	0.2998	0.3001
1	chr1:56686929	rs12736058	G	A	273/1850/3300		0.9743	-0.6592	0.5098		G	0.2164	0.2209
1	chr1:56687326	rs6684929	A	G	246/1818/3359		1.015	0.3696	0.7117		A	0.2143	0.213
1	chr1:56688408	rs1889145	G	A	246/1814/3363		1.018	0.4543	0.6496		G	0.2145	0.2126
1	chr1:56688752	rs6691109	A	G	239/1797/3386		1.024	0.5862	0.5577		A	0.2124	0.2098
1	chr1:56689439	rs9803955	A	G	279/1851/3292		0.9724	-0.7101	0.4776		A	0.217	0.2222
1	chr1:56696004	rs6682251	A	G	843/2579/2000		0.9977	-0.06768	0.946		A	0.3918	0.3933
1	chr1:56696527	rs2184106	G	A	37/838/4547		1.058	0.9645	0.3348		G	0.08857	0.0841
1	chr1:56696880		A	G	37/838/4548		1.058	0.9669	0.3336		A	0.08857	0.08409
1	chr1:56698106	rs61772577	A	G	26/592/4805		0.9932	-0.09936	0.9209		A	0.05905	0.05938
1	chr1:56700226	rs7525717	A	G	1269/2691/1459		0.9909	-0.281	0.7787		A	0.4812	0.4825
1	chr1:56700895		A	C	37/840/4541		1.058	0.957	0.3386		A	0.0888	0.08435
1	chr1:56700998		A	G	164/1543/3716		1.034	0.7803	0.4352		A	0.1765	0.1725
1	chr1:56704623	rs11206816	G	A	1276/2707/1439		0.9952	-0.148	0.8823		G	0.484	0.485
1	chr1:56704662	rs11206817	A	G	1276/2706/1440		0.9946	-0.1671	0.8673		A	0.4837	0.4849
1	chr1:56706010	rs4128921	A	G	1215/2689/1514		1.011	0.3447	0.7303		A	0.4748	0.4724
1	chr1:56706132	rs7418187	A	G	1215/2692/1516		1.012	0.3722	0.7097		A	0.4748	0.4722
1	chr1:56709584		A	G	38/834/4550		1.06	0.9905	0.3219		A	0.08828	0.08392
1	chr1:56711255	rs6690687	C	G	1220/2691/1511		1.014	0.4185	0.6756		C	0.4764	0.4732
1	chr1:56712722	rs10789022	G	A	998/2656/1768		0.986	-0.4274	0.6691		G	0.4258	0.429
1	chr1:56713975	rs4912291	A	G	1290/2704/1428		0.9943	-0.1764	0.8599		A	0.4858	0.4873
1	chr1:56715359	rs12755655	C	G	827/2561/2032		0.9945	-0.166	0.8682		C	0.3871	0.3888
1	chr1:56719387	rs6588636	A	G	1000/2657/1765		0.9866	-0.4089	0.6826		A	0.4261	0.4295
1	chr1:56724382	rs17114008	G	A	37/834/4552		1.053	0.8769	0.3805		G	0.08762	0.08372
1	chr1:56725788	rs4554741	T	A	931/2651/1813		0.9791	-0.6392	0.5227		T	0.4123	0.4183
1	chr1:56725797	rs6664934	A	C	931/2651/1840		0.9856	-0.4387	0.6609		A	0.4117	0.4162
1	chr1:56726052	rs61772590	A	G	26/618/4778		0.9924	-0.1122	0.9107		A	0.06082	0.06179
1	chr1:56729103	rs4912303	G	A	930/2652/1840		0.9818	-0.5555	0.5785		G	0.4105	0.4161
1	chr1:56730625	rs11206828	G	A	944/2660/1817		0.975	-0.7676	0.4427		G	0.4124	0.4195
1	chr1:56732711	rs11206830	A	G	1055/2613/1753		1.006	0.1772	0.8594		A	0.4386	0.4356
1	chr1:56733942	rs10888976	A	G	1044/2621/1757		1.011	0.33	0.7414		A	0.4381	0.4342
1	chr1:56734344	rs4628	G	A	803/2575/2044		0.9839	-0.4844	0.6281		G	0.3805	0.3856
1	chr1:56734543	rs17114029	G	A	38/848/4537		1.038	0.6459	0.5183		G	0.08844	0.08519
1	chr1:56735614	rs11206831	A	G	25/613/4785		1.008	0.1205	0.9041		A	0.06112	0.06113
1	chr1:56735957		G	A	38/848/4534		1.04	0.6657	0.5056		G	0.08855	0.08524
1	rs11206833	rs11206833	G	A	538/2291/2594		1.029	0.8293	0.4069		G	0.3166	0.3104
1	chr1:56741065	rs4912314	A	G	321/1985/3117		1.046	1.186	0.2358		A	0.2509	0.2422
1	chr1:56741343	rs7528118	A	G	24/632/4767		0.9982	-0.02717	0.9783		A	0.06176	0.0627
1	chr1:56744988	rs7515808	A	G	321/1984/3117		1.047	1.215	0.2243		A	0.251	0.2422
1	chr1:56745882	rs7549894	A	G	140/1471/3812		1.035	0.783	0.4336		A	0.1639	0.1614
1	chr1:56746866	rs12406517	C	G	25/626/4772		0.9818	-0.2703	0.7869		C	0.06064	0.06233
1	chr1:56747404	rs11576602	A	G	25/626/4772		0.9818	-0.2703	0.7869		A	0.06064	0.06233
1	chr1:56751664	rs2404716	A	G	45/826/4552		0.9978	-0.03814	0.9696		A	0.08506	0.08446
1	chr1:56752825	rs58289463	G	A	152/1521/3749		1.033	0.7531	0.4514		G	0.1712	0.1683
1	chr1:56756292	rs12084507	A	G	157/1538/3727		1.031	0.7134	0.4756		A	0.1735	0.1708
1	chr1:56759517	rs72664334	G	A	373/2059/2973		1.026	0.6957	0.4866		G	0.2626	0.2595
1	chr1:56765462	rs1777277	A	C	306/1900/3217		1.021	0.5353	0.5925		A	0.2327	0.2316
1	chr1:56769341	rs55798508	G	A	369/2052/3002		1.028	0.7344	0.4627		G	0.2608	0.2572
1	chr1:56769713	rs953857	A	C	21/628/4774		0.9858	-0.209	0.8344		A	0.06064	0.06177
1	chr1:56769727	rs953856	A	T	136/1463/3824		1.031	0.6788	0.4973		A	0.1622	0.16
1	chr1:56770370	rs1930762	G	A	369/2052/3002		1.028	0.7447	0.4564		G	0.2609	0.2572
1	rs10888977	rs10888977	A	G	293/1889/3240		1.026	0.6534	0.5135		A	0.2303	0.2282
1	chr1:56770696	rs72664350	A	G	45/973/4405		1.059	1.046	0.2955		A	0.1016	0.09801
1	chr1:56771861	rs6143226	G	A	21/628/4774		0.9858	-0.209	0.8344		G	0.06064	0.06177
1	chr1:56773988	rs7512545	C	A	152/1506/3757		1.033	0.7516	0.4523		C	0.1699	0.1671
1	chr1:56775201	rs11583161	A	G	150/1512/3761		1.028	0.6251	0.5319		A	0.1692	0.1671
1	chr1:56776398	rs7519268	G	A	149/1506/3768		1.033	0.752	0.452		G	0.169	0.1663
1	chr1:56780127	rs1930760	A	G	960/2661/1801		1.031	0.9346	0.35		A	0.4293	0.4224
1	rs7535757	rs7535757	A	G	838/2600/1985		1.025	0.7303	0.4652		A	0.3991	0.3942
1	chr1:56783299	rs10888979	A	T	1267/2729/1425		1.023	0.7015	0.483		A	0.4903	0.4854
1	chr1:56784249	rs12134109	A	G	21/627/4775		0.9835	-0.2425	0.8084		A	0.06049	0.06168
1	chr1:56785379	rs11206838	G	A	21/628/4774		0.9804	-0.2889	0.7727		G	0.0605	0.06177
1	chr1:56788314	rs11206840	G	A	1273/2731/1419		1.022	0.6555	0.5121		G	0.4911	0.4865
1	chr1:56789065	rs7529520	C	G	849/2611/1962		1.015	0.4533	0.6503		C	0.4001	0.3974
1	chr1:56789450	rs11206841	A	G	1241/2701/1480		1.018	0.5511	0.5816		A	0.4812	0.478
1	chr1:56789645	rs56152906	C	G	43/872/4508		1.009	0.1632	0.8704		C	0.08953	0.08833
1	chr1:56790327	rs1261411	G	A	883/2647/1893		1.032	0.9592	0.3375		G	0.4138	0.4069
1	chr1:56790848	rs72664362	C	A	21/607/4795		0.9752	-0.3607	0.7183		C	0.05825	0.05984
1	chr1:56792432	rs12751490	G	A	861/2641/1921		1.065	1.887	0.05916		G	0.4173	0.4023
1	rs7528953	rs7528953	A	C	252/1773/3380		1.048	1.175	0.2401		A	0.2164	0.2106
1	rs1359494	rs1359494	A	G	854/2577/1991		0.9913	-0.2603	0.7946		A	0.3936	0.3951
1	rs1776184	rs1776184	A	G	952/2623/1845		0.996	-0.1219	0.903		A	0.4176	0.4176
1	rs11576201	rs11576201	A	G	1031/2708/1683		0.9881	-0.361	0.7181		A	0.4342	0.4399
1	rs12048304	rs12048304	A	G	341/2009/3073		0.9977	-0.0603	0.9519		A	0.2496	0.2481
1	rs2764928	rs2764928	A	C	130/1380/3913		1.033	0.7197	0.4717		A	0.1558	0.1512
1	rs11207367	rs11207367	G	A	126/1351/3932		1.023	0.5059	0.6129		G	0.1518	0.1482
1	rs12733512	rs12733512	A	G	63/1000/4360		0.9062	-1.797	0.07232		A	0.09575	0.1038
1	rs6690993	rs6690993	G	A	614/2378/2430		1.027	0.7688	0.442		G	0.3372	0.3325
1	rs6587850	rs6587850	C	G	78/1159/4186		1.044	0.869	0.3849		C	0.1256	0.1212
1	rs10493034	rs10493034	A	G	68/1085/4270		1.003	0.06586	0.9475		A	0.1128	0.1126
1	rs12030516	rs12030516	A	G	943/2633/1847		0.9852	-0.4478	0.6543		A	0.4138	0.4167
1	rs12130613	rs12130613	G	A	213/1771/3439		0.9473	-1.317	0.1878		G	0.1953	0.2026
1	rs10493364	rs10493364	G	A	347/2089/2986		0.9948	-0.1383	0.89		G	0.2553	0.2566
1	rs10493365	rs10493365	G	A	344/2077/3002		0.9926	-0.1972	0.8437		G	0.253	0.2549
1	rs10789171	rs10789171	A	G	1123/2661/1639		1.101	2.924	0.003458		A	0.4761	0.4524
1	rs4288570	rs4288570	A	G	627/2475/2321		0.9817	-0.535	0.5927		A	0.3388	0.3438
1	rs12023176	rs12023176	A	G	547/2370/2506		0.9706	-0.8493	0.3957		A	0.3123	0.3194
1	rs12031543	rs12031543	A	G	628/2420/2375		0.9928	-0.2097	0.8339		A	0.3372	0.3389
1	rs1773349	rs1773349	A	C	917/2584/1922		1.06	1.762	0.07812		A	0.4228	0.4073
1	rs12033206	rs12033206	A	G	533/2350/2540		1.036	0.9953	0.3196		A	0.3206	0.315
1	rs4650029	rs4650029	A	G	32/850/4541		1.045	0.7426	0.4577		A	0.08506	0.08427
1	rs10458561	rs10458561	A	G	89/1074/4260		1.075	1.447	0.1479		A	0.1216	0.1154
1	rs2651241	rs2651241	A	G	121/1313/3989		0.9439	-1.232	0.2179		A	0.1369	0.1434
1	rs17091873	rs17091873	A	C	22/622/4779		0.9227	-1.171	0.2417		A	0.05713	0.06141
1	rs12744538	rs12744538	G	A	191/1737/3495		1.022	0.5257	0.5991		G	0.1985	0.1954
1	rs12091579	rs12091579	A	G	582/2373/2446		0.9719	-0.8166	0.4142		A	0.32	0.3274
1	rs184812	rs184812	G	A	256/1909/3254		0.9926	-0.1889	0.8502		G	0.2252	0.2234
1	rs4650540	rs4650540	C	A	1107/2665/1651		0.9725	-0.8476	0.3967		C	0.4428	0.4498
1	rs9660481	rs9660481	A	C	143/1529/3751		0.9853	-0.3379	0.7354		A	0.1679	0.1673
1	rs2289445	rs2289445	A	G	90/1095/4238		1.001	0.01833	0.9854		A	0.1194	0.1176
1	rs17109497	rs17109497	A	T	265/1920/3238		0.9798	-0.5183	0.6043		A	0.2222	0.2259
1	rs7542364	rs7542364	G	A	440/2223/2742		1.048	1.313	0.189		G	0.3001	0.287
1	rs6668687	rs6668687	A	C	404/2186/2832		1.051	1.37	0.1707		A	0.2893	0.2761
1	rs6576888	rs6576888	A	C	609/2422/2392		0.9896	-0.3003	0.764		A	0.3343	0.3356
1	rs10922746	rs10922746	C	A	641/2462/2319		0.9847	-0.4454	0.656		C	0.3394	0.3453
1	rs17130113	rs17130113	G	A	412/2141/2869		0.9639	-0.9941	0.3202		G	0.2649	0.2734
1	rs2991716	rs2991716	G	A	933/2602/1888		1.02	0.5897	0.5554		G	0.4151	0.4119
1	rs4656008	rs4656008	A	C	36/763/4624		0.9606	-0.6462	0.5182		A	0.07389	0.07699
1	rs642773	rs642773	A	G	203/1687/3531		1.107	2.504	0.01229		A	0.2078	0.193
1	rs950037	rs950037	C	A	894/2597/1928		0.9438	-1.732	0.08322		C	0.3896	0.4046
1	rs10922503	rs10922503	C	A	764/2500/2159		0.9308	-2.121	0.03391		C	0.3537	0.3714
1	rs972314	rs972314	A	G	384/2079/2957		1.033	0.87	0.3843		A	0.2662	0.2626
1	rs4658354	rs4658354	G	A	384/2079/2958		1.031	0.8131	0.4162		G	0.2657	0.2626
1	rs240504	rs240504	G	A	956/2629/1837		0.9968	-0.09689	0.9228		G	0.4154	0.4188
1	rs284185	rs284185	T	A	70/952/4398		0.9522	-0.8959	0.3703		T	0.09604	0.1007
1	rs12084502	rs12084502	T	A	97/1197/4128		1.042	0.8567	0.3916		T	0.1333	0.1283
1	rs10489559	rs10489559	G	A	9/536/4878		0.966	-0.4549	0.6492		G	0.04869	0.05108
1	rs1418458	rs1418458	G	A	568/2417/2438		0.9691	-0.8945	0.3711		G	0.3177	0.3276
1	rs1146550	rs1146550	G	A	460/2205/2757		0.9761	-0.6746	0.4999		G	0.2826	0.2882
1	rs11165547	rs11165547	G	A	491/2257/2675		0.9863	-0.3876	0.6983		G	0.2944	0.2986
1	rs6696586	rs6696586	A	G	701/2475/2247		1.013	0.3819	0.7025		A	0.3597	0.3575
1	rs2791997	rs2791997	G	A	57/1016/4350		0.9352	-1.228	0.2194		G	0.09783	0.1042
1	rs2126642	rs2126642	A	G	87/1303/4033		0.9665	-0.7036	0.4817		A	0.1323	0.1362
1	rs12406016	rs12406016	C	A	141/1502/3780		0.9749	-0.5736	0.5663		C	0.1612	0.1645
1	rs17019880	rs17019880	G	A	108/1266/4049		0.996	-0.085	0.9323		G	0.1357	0.1366
1	rs6657829	rs6657829	A	G	784/2550/2080		1.025	0.7269	0.4673		A	0.3839	0.3803
1	chr1:109590870	rs4970748	A	T	20/728/4674		0.9468	-0.8405	0.4006		A	0.06767	0.07082
1	chr1:109591318	rs585362	G	A	1103/2660/1659		0.9937	-0.1923	0.8475		G	0.4486	0.4487
1	chr1:109600244	rs10858082	G	A	1291/2721/1406		0.9905	-0.2904	0.7715		G	0.4886	0.4894
1	chr1:109606169	rs4970833	A	G	1079/2693/1650		1.039	1.155	0.2482		A	0.4559	0.4473
1	chr1:109608357	rs6698843	A	G	1079/2691/1653		1.039	1.153	0.2491		A	0.4558	0.4471
1	chr1:109608622	rs6689614	A	G	1079/2687/1655		1.039	1.159	0.2463		A	0.4556	0.4469
1	chr1:109612067	rs2281894	A	C	1117/2680/1608		1.011	0.325	0.7452		A	0.4579	0.4546
1	rs17035630	rs17035630	A	G	1124/2695/1604		1.01	0.2943	0.7685		A	0.4588	0.4557
1	chr1:109615033	rs41279716	A	T	31/698/4693		0.9079	-1.467	0.1424		A	0.0629	0.07008
1	chr1:109616775	rs611917	G	A	31/716/4676		0.8538	-2.38	0.0173		G	0.06128	0.07173
1	chr1:109618715	rs7528419	G	A	31/711/4681		0.8533	-2.381	0.01725		G	0.0608	0.07127
1	chr1:109619113	rs12740374	A	C	29/703/4691		0.848	-2.449	0.01434		A	0.05953	0.07016
1	rs660240	rs660240	A	G	31/709/4683		0.8566	-2.323	0.02019		A	0.0608	0.07109
1	chr1:109619681	rs57677983	G	A	31/709/4683		0.8566	-2.323	0.02019		G	0.0608	0.07109
1	rs646776	rs646776	G	A	49/690/4683		0.8612	-2.304	0.02121		G	0.06196	0.07267
1	chr1:109622830	rs583104	C	A	45/802/4576		0.8825	-2.047	0.04065		C	0.07293	0.08224
1	rs602633	rs602633	A	C	35/705/4680		0.8707	-2.111	0.03475		A	0.0623	0.07149
1	chr1:109623666	rs1277930	G	A	31/735/4613		0.8622	-2.268	0.02331		G	0.06402	0.07408
1	chr1:109627659	rs657420	G	A	1285/2760/1377		0.9537	-1.449	0.1473		G	0.481	0.4915
1	rs1857513	rs1857513	A	G	27/679/4717		1.035	0.53	0.5961		A	0.06942	0.06758
1	rs2821548	rs2821548	A	G	1165/2684/1565		0.9614	-1.197	0.2313		A	0.454	0.4631
1	rs2640487	rs2640487	A	G	1161/2685/1577		0.9639	-1.118	0.2634		A	0.4534	0.4616
1	rs2996295	rs2996295	A	G	460/2222/2741		0.9938	-0.1735	0.8623		A	0.2913	0.2897
1	rs1539624	rs1539624	G	A	488/2223/2710		0.9642	-1.02	0.3077		G	0.2893	0.2951
1	rs773590	rs773590	A	G	514/2331/2577		0.9444	-1.606	0.1082		A	0.2967	0.3098
1	rs12039095	rs12039095	A	C	538/2346/2539		0.9448	-1.603	0.1088		A	0.3024	0.3155
1	rs10858002	rs10858002	A	G	582/2332/2504		0.9586	-1.208	0.2269		A	0.3131	0.3226
1	rs1294449	rs1294449	A	G	861/2546/2014		0.9906	-0.2821	0.7779		A	0.3917	0.3937
1	rs11466098	rs11466098	A	G	70/1079/4274		0.9704	-0.5782	0.5632		A	0.1084	0.1124
1	rs10858079	rs10858079	G	A	110/1244/4069		1.077	1.59	0.1119		G	0.143	0.135
1	rs17500488	rs17500488	G	A	141/1458/3824		1.009	0.2054	0.8373		G	0.161	0.1604
1	rs815108	rs815108	G	A	1170/2747/1506		1.016	0.4873	0.626		G	0.4727	0.469
1	rs1775703	rs1775703	A	G	1326/2715/1382		0.9959	-0.1252	0.9004		A	0.4925	0.4948
1	rs4839541	rs4839541	A	G	779/2553/2090		0.9968	-0.09579	0.9237		A	0.375	0.3791
1	rs6677309	rs6677309	A	C	911/2673/1830		0.9739	-0.7892	0.43		A	0.4071	0.4151
1	rs12138276	rs12138276	G	A	131/1422/3870		0.937	-1.419	0.1558		G	0.1459	0.1553
1	rs4658973	rs4658973	C	A	112/1400/3911		0.9206	-1.767	0.0773		C	0.1398	0.1497
1	rs10793678	rs10793678	G	A	720/2536/2167		1.032	0.9366	0.349		G	0.3742	0.3666
1	rs10788792	rs10788792	C	A	569/2333/2489		0.9724	-0.7986	0.4245		C	0.3174	0.3219
1	rs11807450	rs11807450	A	G	567/2359/2489		0.9709	-0.841	0.4004		A	0.3177	0.3225
1	rs11204744	rs11204744	G	A	446/2152/2825		1.075	2.027	0.04264		G	0.2951	0.2807
1	rs7528773	rs7528773	A	G	701/2513/2209		0.9576	-1.271	0.2036		A	0.3511	0.361
1	rs4845579	rs4845579	G	A	1180/2767/1475		1.02	0.6055	0.5448		G	0.4783	0.4728
1	rs3790515	rs3790515	A	G	147/1476/3800		0.9981	-0.04253	0.9661		A	0.1604	0.1632
1	rs4845625	rs4845625	G	A	1301/2742/1380		0.9091	-2.9	0.003728		G	0.4711	0.4927
1	rs4072391	rs4072391	A	G	161/1504/3758		1.067	1.514	0.1301		A	0.1768	0.1684
1	rs10908448	rs10908448	G	A	86/1275/4062		0.9826	-0.3616	0.7176		G	0.1333	0.1334
1	rs3738026	rs3738026	A	G	88/1253/4082		0.968	-0.6684	0.5039		A	0.1297	0.1318
1	rs11264614	rs11264614	G	A	118/1400/3900		0.9771	-0.5067	0.6124		G	0.1486	0.151
1	rs9628664	rs9628664	G	A	58/1039/4326		0.9743	-0.4874	0.626		G	0.1039	0.1065
1	rs1772415	rs1772415	A	G	708/2524/2191		0.9829	-0.4997	0.6173		A	0.3604	0.3633
1	rs4233351	rs4233351	A	G	1213/2688/1522		1.006	0.1772	0.8594		A	0.4743	0.4715
1	rs10752632	rs10752632	G	A	135/1465/3823		0.9629	-0.8358	0.4033		G	0.1553	0.16
1	rs6413453	rs6413453	A	G	126/1350/3947		1.056	1.204	0.2284		A	0.1546	0.1477
1	rs6702652	rs6702652	C	A	218/1730/3450		1.06	1.444	0.1488		C	0.2108	0.2006
1	rs2791131	rs2791131	A	G	77/1117/4229		1.011	0.2224	0.824		A	0.1162	0.1172
1	rs2486834	rs2486834	G	A	119/1301/4003		1.016	0.3351	0.7375		G	0.142	0.1419
1	rs12564519	rs12564519	A	C	362/2038/3022		1.021	0.5529	0.5803		A	0.2561	0.2547
1	rs12729488	rs12729488	G	A	923/2604/1896		1.014	0.4151	0.6781		G	0.4116	0.4103
1	rs12746980	rs12746980	A	G	923/2601/1899		1.015	0.4456	0.6559		A	0.4116	0.41
1	rs12405219	rs12405219	G	A	924/2616/1883		1.011	0.3453	0.7299		G	0.4121	0.4116
1	rs1543315	rs1543315	G	A	962/2657/1804		0.9056	-2.963	0.003051		G	0.3977	0.4224
1	rs1887536	rs1887536	G	A	394/2105/2924		1.059	1.545	0.1223		G	0.2751	0.2667
1	rs2280991	rs2280991	A	G	1183/2685/1552		0.986	-0.4294	0.6676		A	0.4641	0.466
1	rs511187	rs511187	A	G	460/2222/2738		1.077	2.067	0.03872		A	0.3026	0.2899
1	rs3885388	rs3885388	A	G	1114/2709/1599		0.9632	-1.141	0.2539		A	0.4469	0.4553
1	rs1922924	rs1922924	G	A	247/1861/3314		0.944	-1.427	0.1535		G	0.2079	0.2172
1	rs926516	rs926516	C	A	248/1848/3325		0.9389	-1.56	0.1187		C	0.2067	0.2162
1	rs11800843	rs11800843	A	G	66/1027/4329		0.9864	-0.2592	0.7955		A	0.1054	0.1069
1	rs12073872	rs12073872	G	A	185/1565/3673		0.9298	-1.689	0.09125		G	0.1696	0.1784
1	rs723640	rs723640	A	G	35/894/4493		1.004	0.06728	0.9464		A	0.09001	0.0889
1	rs12065732	rs12065732	A	G	18/613/4792		0.9486	-0.755	0.4503		A	0.05793	0.05984
1	rs10913350	rs10913350	G	C	1097/2596/1728		1.06	1.796	0.07255		G	0.452	0.4418
1	rs7543170	rs7543170	A	G	908/2563/1952		1.016	0.4839	0.6284		A	0.4057	0.4037
1	rs16851663	rs16851663	A	G	114/1430/3879		0.9257	-1.659	0.09721		A	0.1438	0.1529
1	rs3117755	rs3117755	C	A	568/2409/2445		1.023	0.6452	0.5188		C	0.3332	0.3269
1	rs1994233	rs1994233	G	A	20/642/4761		1.029	0.4293	0.6677		G	0.064	0.06288
1	rs17375436	rs17375436	C	A	25/732/4666		0.9768	-0.3685	0.7125		C	0.07118	0.0721
1	rs556321	rs556321	G	A	226/1715/3482		1.045	1.093	0.2742		G	0.2062	0.1998
1	rs17505523	rs17505523	A	G	21/689/4713		1.048	0.7354	0.4621		A	0.07056	0.0674
1	rs12568218	rs12568218	G	C	405/2077/2941		1.017	0.4508	0.6521		G	0.2719	0.2662
1	rs118654	rs118654	C	A	264/1741/3418		0.9692	-0.7808	0.4349		C	0.2054	0.2092
1	rs11579528	rs11579528	A	C	171/1502/3748		0.9295	-1.655	0.09795		A	0.1586	0.1701
1	rs4650729	rs4650729	A	G	1325/2716/1382		1.015	0.4629	0.6434		A	0.4986	0.4947
1	rs4593773	rs4593773	A	G	675/2556/2191		0.9271	-2.188	0.02865		A	0.343	0.3602
1	rs12038869	rs12038869	A	G	458/2245/2718		0.9838	-0.4548	0.6492		A	0.2881	0.2916
1	rs2369527	rs2369527	G	A	132/1439/3852		1.071	1.539	0.1238		G	0.1622	0.157
1	rs16829482	rs16829482	A	C	19/603/4801		0.9497	-0.7319	0.4642		A	0.0565	0.0591
1	rs17602120	rs17602120	G	A	21/665/4737		0.9972	-0.04127	0.9671		G	0.06463	0.06519
1	rs12024378	rs12024378	G	A	505/2326/2587		0.9871	-0.3623	0.7172		G	0.3033	0.3079
1	rs10921895	rs10921895	G	A	470/2218/2734		1.003	0.07481	0.9404		G	0.2923	0.2912
1	rs10494747	rs10494747	T	A	39/811/4569		1.026	0.4313	0.6662		T	0.08254	0.08203
1	rs10754218	rs10754218	G	A	39/808/4575		1.025	0.4162	0.6773		G	0.08219	0.0817
1	rs10922187	rs10922187	G	A	44/861/4518		0.995	-0.08649	0.9311		G	0.08474	0.0875
1	rs7542212	rs7542212	A	G	47/872/4504		0.9985	-0.02565	0.9795		A	0.0865	0.08907
1	rs12735509	rs12735509	A	G	28/685/4705		1.047	0.7209	0.471		A	0.07118	0.06838
1	rs10127945	rs10127945	A	G	104/1356/3963		0.9817	-0.3946	0.6932		A	0.1409	0.1442
1	rs874909	rs874909	G	A	61/974/4388		1.023	0.4304	0.6669		G	0.1045	0.1011
1	rs11581099	rs11581099	G	A	152/1489/3782		0.9944	-0.1286	0.8977		G	0.1668	0.1653
1	rs12120013	rs12120013	A	G	836/2592/1993		1.012	0.3598	0.719		A	0.4002	0.3933
1	rs6700559	rs6700559	G	A	479/2264/2679		1.064	1.766	0.07747		G	0.311	0.2971
1	rs12742404	rs12742404	G	A	194/1613/3605		1.013	0.3035	0.7615		G	0.1876	0.1849
1	rs2292096	rs2292096	G	A	194/1615/3614		1.013	0.3196	0.7493		G	0.1875	0.1847
1	rs2820315	rs2820315	A	G	76/1001/4346		1.035	0.6556	0.5121		A	0.11	0.1063
1	rs2819348	rs2819348	G	A	79/1019/4325		1.025	0.471	0.6376		G	0.1111	0.1085
1	rs17438212	rs17438212	C	A	30/811/4582		1.004	0.0726	0.9421		C	0.08187	0.08031
1	rs3820224	rs3820224	A	G	159/1525/3739		1.056	1.266	0.2054		A	0.1786	0.1699
1	rs16851527	rs16851527	G	A	323/1981/3119		0.9938	-0.163	0.8705		G	0.2395	0.2422
1	rs6670594	rs6670594	A	G	451/2200/2764		0.9929	-0.1966	0.8442		A	0.2835	0.2864
1	rs2794863	rs2794863	A	G	834/2597/1991		1.046	1.357	0.1747		A	0.4019	0.3933
1	rs1059657	rs1059657	G	A	58/885/4480		1.032	0.5642	0.5726		G	0.09496	0.09229
1	rs734773	rs734773	A	G	269/1876/3277		1.059	1.484	0.1378		A	0.2314	0.2226
1	rs10494870	rs10494870	G	A	743/2492/2188		1.08	2.299	0.02151		G	0.3846	0.3668
1	rs10158553	rs10158553	C	A	509/2350/2562		0.9779	-0.6283	0.5298		C	0.3081	0.3106
1	rs1891196	rs1891196	G	A	300/1965/3157		0.9978	-0.0556	0.9557		G	0.2364	0.2365
1	rs7525245	rs7525245	C	A	330/2092/3000		1.004	0.1007	0.9198		C	0.2566	0.2538
1	rs7547434	rs7547434	A	G	192/1726/3504		1.023	0.5463	0.5848		A	0.2001	0.1946
1	rs1174556	rs1174556	G	A	183/1701/3539		0.943	-1.391	0.1641		G	0.1843	0.1906
1	rs4844845	rs4844845	G	A	923/2651/1848		0.983	-0.5172	0.605		G	0.4128	0.4147
1	rs2236902	rs2236902	G	A	370/2169/2881		1.047	1.229	0.2192		G	0.2759	0.2684
1	rs11119611	rs11119611	A	G	1350/2734/1339		0.9676	-1.003	0.316		A	0.4941	0.501
1	rs12124026	rs12124026	C	A	1176/2780/1466		1.033	0.9987	0.3179		C	0.4778	0.4733
1	rs3111253	rs3111253	G	C	629/2414/2380		0.9562	-1.295	0.1952		G	0.3249	0.3386
1	rs753646	rs753646	G	A	80/1071/4272		1.016	0.3006	0.7637		G	0.1146	0.1135
1	rs7540143	rs7540143	A	G	262/1865/3296		1.022	0.551	0.5817		A	0.2223	0.2203
1	rs4951650	rs4951650	A	G	19/762/4642		0.9675	-0.5213	0.6022		A	0.07198	0.07376
1	rs1147677	rs1147677	G	A	215/1748/3460		1.075	1.783	0.07461		G	0.2131	0.2008
1	rs6682783	rs6682783	C	A	215/1709/3499		1.063	1.515	0.1297		C	0.2079	0.1972
1	rs17023662	rs17023662	G	A	45/1046/4330		0.9652	-0.6558	0.512		G	0.1015	0.1048
1	rs6604611	rs6604611	A	C	241/1834/3348		1.006	0.1384	0.8899		A	0.2159	0.2135
1	rs10863256	rs10863256	G	A	1146/2750/1525		0.9734	-0.8179	0.4134		G	0.4599	0.465
1	rs10218694	rs10218694	A	C	1165/2743/1509		0.9669	-1.021	0.3072		A	0.4612	0.4682
1	rs1502353	rs1502353	G	A	575/2423/2424		0.9404	-1.756	0.0791		G	0.3168	0.3295
1	rs6604604	rs6604604	A	C	31/870/4522		1.034	0.5815	0.5609		A	0.08698	0.08593
1	rs12409557	rs12409557	A	G	78/1249/4095		1.028	0.5789	0.5626		A	0.1329	0.1296
1	rs1874112	rs1874112	A	C	682/2474/2253		0.9714	-0.8447	0.3983		A	0.3465	0.3548
1	rs6604701	rs6604701	G	A	684/2437/2297		0.9801	-0.5858	0.558		G	0.3483	0.3511
1	rs6678815	rs6678815	G	A	688/2436/2297		0.9802	-0.5836	0.5595		G	0.3489	0.3516
1	rs11118950	rs11118950	C	A	127/1394/3901		0.9635	-0.8091	0.4185		C	0.1471	0.152
1	chr1:220785660	rs17463586	G	A	118/1423/3882		0.9273	-1.627	0.1037		G	0.1433	0.153
1	chr1:220786209	rs17163191	G	A	30/666/4726		0.9952	-0.07412	0.9409		G	0.06575	0.06695
1	chr1:220786374	rs4481854	C	A	122/1347/3954		1.013	0.2767	0.782		C	0.15	0.1467
1	chr1:220787004		G	A	22/581/4816		1.145	1.997	0.04585		G	0.06436	0.05767
1	chr1:220787911	rs4846382	G	A	778/2550/2095		1.039	1.135	0.2566		G	0.3881	0.3786
1	chr1:220791745		G	A	121/1374/3928		1.052	1.112	0.2662		G	0.1566	0.149
1	chr1:220792473	rs17011636	G	A	355/2066/2996		1.041	1.074	0.283		G	0.2614	0.2562
1	chr1:220792583	rs17163199	G	A	128/1371/3922		1.06	1.283	0.1996		G	0.1569	0.1501
1	chr1:220792659	rs17163203	G	A	87/1195/4138		0.9365	-1.314	0.189		G	0.1181	0.1263
1	chr1:220792978	rs74148127	G	A	403/2304/2716		0.9885	-0.3159	0.7521		G	0.2838	0.2867
1	chr1:220793835		G	A	28/794/4601		1.111	1.758	0.07875		G	0.08586	0.07837
1	chr1:220793935		A	G	30/663/4729		1.01	0.154	0.8776		A	0.06607	0.06667
1	chr1:220797116	rs4559510	G	A	880/2716/1827		0.9894	-0.3177	0.7507		G	0.4084	0.4127
1	chr1:220797118	rs74148132	A	G	590/2496/2336		0.9514	-1.427	0.1536		A	0.3272	0.339
1	chr1:220798175	rs67870673	A	G	563/2479/2381		0.9598	-1.168	0.2429		A	0.3217	0.3324
1	chr1:220799279	rs4481859	C	A	741/2577/2101		0.9739	-0.7746	0.4386		C	0.3705	0.3745
1	chr1:220799285		G	A	28/775/4619		1.106	1.679	0.09306		G	0.08379	0.07663
1	chr1:220801736	rs34478208	C	A	734/2578/2111		0.9814	-0.5499	0.5824		C	0.3707	0.373
1	chr1:220803112	rs74148135	G	A	27/772/4622		0.9644	-0.5878	0.5566		G	0.07549	0.07619
1	chr1:220803121	rs11485180	A	G	118/1350/3955		1.042	0.9133	0.3611		A	0.1527	0.1462
1	chr1:220803348		G	A	28/770/4613		1.102	1.599	0.1097		G	0.08296	0.07633
1	chr1:220803401	rs11487813	C	A	117/1286/3939		1.058	1.221	0.222		C	0.1505	0.1423
1	chr1:220805593	rs2133185	G	A	118/1333/3971		1.055	1.18	0.238		G	0.1526	0.1447
1	chr1:220805923	rs2378583	A	G	118/1334/3965		1.053	1.135	0.2563		A	0.1526	0.1449
1	chr1:220806806		A	T	413/2325/2685		0.9768	-0.643	0.5202		A	0.285	0.2905
1	chr1:220808567		A	C	29/705/4686		1.017	0.2697	0.7874		A	0.07225	0.07039
1	chr1:220809007		A	G	28/776/4618		1.103	1.623	0.1046		A	0.08371	0.07672
1	chr1:220809254		A	G	28/776/4619		1.102	1.61	0.1075		A	0.08363	0.07671
1	chr1:220809299	rs4846766	A	G	383/2098/2942		1.047	1.247	0.2125		A	0.2732	0.2641
1	chr1:220811098		A	G	28/777/4613		1.099	1.567	0.1171		A	0.08363	0.07687
1	chr1:220811304	rs1603742	G	A	118/1349/3955		1.04	0.8619	0.3887		G	0.1524	0.1462
1	chr1:220812236	rs34609915	G	A	742/2580/2101		0.9758	-0.7173	0.4732		G	0.3712	0.3747
1	chr1:220814708	rs3002124	G	A	269/1892/3259		1.073	1.828	0.06757		G	0.2379	0.2242
1	chr1:220814798	rs17163249	G	C	411/2324/2686		0.9782	-0.6016	0.5474		G	0.285	0.2902
1	chr1:220815547	rs2936035	A	C	118/1350/3955		1.042	0.9133	0.3611		A	0.1527	0.1462
1	chr1:220815596	rs3002128	G	A	269/1894/3260		1.072	1.808	0.07059		G	0.2378	0.2242
1	chr1:220815626	rs2936034	T	A	118/1350/3955		1.042	0.9133	0.3611		T	0.1527	0.1462
1	chr1:220815957	rs2173401	G	C	118/1333/3972		1.055	1.177	0.2391		G	0.1526	0.1447
1	chr1:220816771	rs10495196	A	C	413/2322/2685		0.9782	-0.6041	0.5458		A	0.2852	0.2904
1	chr1:220817367	rs3008644	A	G	118/1333/3972		1.055	1.177	0.2391		A	0.1526	0.1447
1	chr1:220817625	rs3828060	A	G	28/778/4616		1.099	1.565	0.1175		A	0.08363	0.07691
1	chr1:220818414	rs2936032	G	A	560/2480/2383		0.9579	-1.223	0.2212		G	0.3209	0.3319
1	chr1:220820752	rs74148137	G	A	269/1870/3257		1.079	1.969	0.0489		G	0.2378	0.2231
1	chr1:220824545	rs3816991	G	A	289/1944/3190		0.9795	-0.5323	0.5945		G	0.2314	0.2325
1	chr1:220825630	rs3008647	A	G	30/786/4602		1.097	1.55	0.1211		A	0.08496	0.07807
1	chr1:220828394	rs2270705	G	A	32/703/4688		1.015	0.2325	0.8161		G	0.07022	0.07072
1	chr1:220828939	rs2936027	A	G	118/1337/3968		1.062	1.321	0.1867		A	0.1537	0.145
1	chr1:220829838	rs3008650	C	G	118/1328/3977		1.056	1.198	0.2309		C	0.1521	0.1442
1	chr1:220830157		C	G	31/704/4685		1.016	0.2535	0.7999		C	0.07022	0.07066
1	chr1:220830284	rs2936040	A	T	119/1329/3975		1.056	1.193	0.2329		A	0.1524	0.1445
1	chr1:220830310		A	G	28/776/4618		1.099	1.561	0.1186		A	0.08347	0.07672
1	chr1:220830684		A	G	28/776/4619		1.099	1.565	0.1176		A	0.08347	0.07671
1	chr1:220836216	rs1995152	C	A	119/1327/3977		1.059	1.259	0.2079		C	0.1526	0.1443
1	chr1:220836341		G	A	28/776/4619		1.099	1.565	0.1176		G	0.08347	0.07671
1	chr1:220838803		G	A	28/776/4617		1.097	1.533	0.1253		G	0.08333	0.07674
1	chr1:220838919		G	A	28/776/4619		1.099	1.565	0.1176		G	0.08347	0.07671
1	chr1:220839178		G	A	28/776/4619		1.099	1.565	0.1176		G	0.08347	0.07671
1	chr1:220839776	rs17163290	G	C	267/2010/3146		0.953	-1.224	0.2209		G	0.2269	0.2346
1	chr1:220839961		A	G	28/776/4619		1.099	1.565	0.1176		A	0.08347	0.07671
1	chr1:220841846		G	A	33/784/4606		1.098	1.572	0.1159		G	0.08477	0.07837
1	chr1:220846571	rs3008598	A	G	331/2070/3021		1.024	0.6235	0.533		A	0.2566	0.2519
1	chr1:220849509	rs3008603	A	G	161/1552/3710		0.9959	-0.09509	0.9242		A	0.1732	0.1728
1	chr1:220850991	rs11488619	A	G	30/803/4590		1.073	1.186	0.2358		A	0.0841	0.07957
1	chr1:220851106	rs3002138	C	A	161/1552/3710		0.9959	-0.09509	0.9242		C	0.1732	0.1728
1	chr1:220851265	rs3008605	A	G	161/1551/3709		0.9962	-0.08865	0.9294		A	0.1732	0.1728
1	chr1:220851316	rs3008606	A	G	332/2072/3018		1.025	0.6637	0.5069		A	0.2573	0.2523
1	chr1:220852315	rs3008607	A	G	332/2073/3018		1.025	0.6591	0.5098		A	0.2573	0.2524
1	chr1:220852621	rs3008608	A	G	332/2072/3015		1.029	0.7499	0.4533		A	0.2579	0.2524
1	chr1:220852655	rs1909196	G	A	1311/2745/1367		1.01	0.2965	0.7668		G	0.4959	0.4948
1	chr1:220853236	rs3002140	G	A	161/1549/3713		0.9944	-0.1304	0.8963		G	0.1725	0.1725
1	chr1:220853925	rs3002141	A	G	309/2078/3036		0.9658	-0.9059	0.365		A	0.2442	0.2486
1	chr1:220854685	rs3002142	G	A	333/2070/3020		1.024	0.6373	0.5239		G	0.2569	0.2523
1	chr1:220855477	rs3002143	G	A	333/2070/3020		1.024	0.6231	0.5332		G	0.2568	0.2523
1	chr1:220855655	rs2936056	A	G	162/1548/3713		0.9945	-0.1271	0.8989		A	0.1727	0.1726
1	chr1:220855914	rs2936057	A	G	163/1547/3713		0.9941	-0.1368	0.8912		A	0.1727	0.1727
1	chr1:220858530	rs3008610	A	G	342/2059/3022		1.025	0.6499	0.5157		A	0.2571	0.2529
1	chr1:220859194	rs34173705	A	G	140/1459/3824		1.078	1.717	0.08591		A	0.1687	0.1603
1	chr1:220860255	rs2378584	A	G	1007/2721/1695		0.9822	-0.5416	0.5881		A	0.4338	0.4366
1	chr1:220860393	rs34767248	A	G	1007/2720/1695		0.9824	-0.5347	0.5929		A	0.4339	0.4366
1	chr1:220860714	rs17163301	A	G	1009/2722/1692		0.9813	-0.5685	0.5697		A	0.4341	0.437
1	chr1:220860855	rs3008611	G	A	79/1045/4299		0.96	-0.7893	0.43		G	0.1077	0.1109
1	chr1:220862192	rs4846770	C	G	1008/2729/1685		0.9801	-0.6054	0.5449		C	0.4341	0.4376
1	chr1:220862392	rs3008613	G	A	80/1047/4296		0.9567	-0.8583	0.3907		G	0.1077	0.1113
1	chr1:220862759	rs3008614	A	G	547/2426/2450		0.9916	-0.2397	0.8106		A	0.3235	0.3245
1	chr1:220862787	rs9441926	C	A	1003/2717/1702		0.9757	-0.7398	0.4595		C	0.4312	0.4355
1	chr1:220862792	rs9441835	A	G	1003/2718/1702		0.9757	-0.7408	0.4588		A	0.4312	0.4356
1	chr1:220863207	rs3008615	T	A	536/2418/2469		0.9914	-0.2442	0.8071		T	0.3208	0.3218
1	chr1:220863796	rs3008616	A	G	381/2197/2845		0.9605	-1.085	0.2779		A	0.2672	0.2728
1	chr1:220864237	rs4846384	C	G	786/2622/2015		0.9522	-1.447	0.1478		C	0.3781	0.3867
1	chr1:220865588	rs17011666	G	A	786/2624/2013		0.9497	-1.525	0.1272		G	0.3778	0.3869
1	chr1:220867255	rs2936054	G	A	381/2199/2840		0.9623	-1.037	0.2999		G	0.2677	0.2732
1	chr1:220868999	rs2936052	G	A	381/2199/2843		0.9616	-1.055	0.2914		G	0.2675	0.273
1	chr1:220869426	rs3748626	A	C	786/2623/2014		0.954	-1.391	0.1641		A	0.3786	0.3868
1	chr1:220869549	rs3008620	G	A	82/1071/4270		0.9663	-0.6714	0.502		G	0.1111	0.1139
1	chr1:220869827	rs2936051	G	A	672/2498/2252		0.9767	-0.6918	0.4891		G	0.3524	0.3543
1	chr1:220870706	rs17163337	A	C	130/1499/3792		0.9781	-0.4939	0.6214		A	0.1596	0.1622
1	chr1:220871934	rs3748630	G	A	113/1389/3918		1.082	1.725	0.08449		G	0.1561	0.149
1	chr1:220872321	rs3008622	C	A	338/2108/2975		0.9536	-1.254	0.2097		C	0.25	0.2568
1	chr1:220872841	rs17163345	A	G	801/2627/1995		0.9609	-1.184	0.2365		A	0.3832	0.3899
1	chr1:220873561	rs73124822	A	G	81/1072/4270		0.9621	-0.756	0.4496		A	0.1106	0.1138
1	chr1:220874103	rs61827168	A	G	392/2210/2821		0.9714	-0.7871	0.4312		A	0.2723	0.276
1	chr1:220876031	rs3002146	A	G	373/2159/2890		0.9704	-0.8081	0.419		A	0.2645	0.2679
1	chr1:220876239	rs1391557	A	G	398/2131/2894		0.9729	-0.7465	0.4553		A	0.267	0.2699
1	chr1:220877540	rs3002148	G	A	331/2069/3022		0.9622	-1.013	0.311		G	0.2471	0.2518
1	chr1:220878030	rs35700460	A	G	801/2623/1986		0.9535	-1.41	0.1584		A	0.3824	0.3905
1	chr1:220880348	rs2133187	T	A	801/2626/1996		0.9547	-1.375	0.1692		T	0.3819	0.3898
1	chr1:220881065	rs2133189	G	A	801/2627/1990		0.9527	-1.436	0.1511		G	0.3819	0.3903
1	chr1:220881460	rs1498382	A	C	375/2154/2894		0.9703	-0.8113	0.4172		A	0.2643	0.2677
1	chr1:220881671		A	C	37/789/4594		1.015	0.2423	0.8085		A	0.08219	0.07961
1	chr1:220882979	rs35626308	A	T	801/2626/1996		0.9551	-1.361	0.1736		A	0.382	0.3898
1	chr1:220885844	rs1909197	G	A	738/2573/2107		0.9477	-1.579	0.1143		G	0.3641	0.3737
1	rs17163358	rs17163358	G	A	799/2625/1979		0.9513	-1.478	0.1393		G	0.3821	0.3908
1	chr1:220887413	rs17163360	A	C	801/2624/1996		0.9543	-1.387	0.1656		A	0.3817	0.3898
1	chr1:220887834	rs61824282	A	G	1123/2748/1551		1.005	0.1456	0.8842		A	0.4617	0.4605
1	rs17465637	rs17465637	A	C	740/2569/2114		0.9483	-1.562	0.1183		A	0.3639	0.3733
1	chr1:220890366	rs67180937	A	C	799/2626/1997		0.9538	-1.402	0.161		A	0.3813	0.3895
1	chr1:220891711	rs17011681	C	G	800/2627/1995		0.9531	-1.425	0.1542		C	0.3814	0.3898
1	chr1:220892026	rs3002150	G	A	87/1144/4192		0.9517	-0.9884	0.323		G	0.1168	0.1215
1	chr1:220892038	rs34851033	A	G	87/1143/4190		0.9522	-0.9784	0.3279		A	0.1168	0.1215
1	chr1:220892384	rs2936019	G	A	87/1144/4192		0.9517	-0.9884	0.323		G	0.1168	0.1215
1	chr1:220893104	rs2291832	G	A	803/2619/1998		0.9564	-1.323	0.186		G	0.3822	0.3898
1	chr1:220893470	rs2291833	A	T	88/1143/4190		0.9545	-0.9312	0.3517		A	0.1172	0.1217
1	chr1:220895212	rs3008627	A	C	87/1144/4192		0.9517	-0.9884	0.323		A	0.1168	0.1215
1	chr1:220895327	rs17163363	G	A	803/2626/1994		0.9553	-1.357	0.1747		G	0.3824	0.3902
1	chr1:220895719	rs2936020	G	A	331/2059/3018		0.9633	-0.9826	0.3258		G	0.2471	0.2516
1	chr1:220896954	rs2936023	A	T	331/2070/3020		0.9627	-1	0.3171		A	0.2474	0.252
1	chr1:220897717	rs3008628	G	C	87/1144/4192		0.9517	-0.9884	0.323		G	0.1168	0.1215
1	chr1:220898005	rs2936024	A	G	87/1144/4192		0.9507	-1.009	0.3128		A	0.1167	0.1215
1	chr1:220898918	rs2291834	A	G	800/2626/1997		0.9556	-1.347	0.1779		A	0.3819	0.3896
1	chr1:220900161	rs2291835	C	G	112/1388/3923		1.085	1.779	0.07524		C	0.1561	0.1486
1	chr1:220902553	rs3008629	G	A	331/2070/3022		0.9618	-1.024	0.3059		G	0.247	0.2519
1	chr1:220903517	rs2936025	G	A	88/1144/4166		0.9483	-1.062	0.2882		G	0.1171	0.1223
1	chr1:220903619	rs17465940	A	G	742/2568/2112		0.9478	-1.579	0.1142		A	0.3642	0.3737
1	chr1:220904217	rs2270707	G	A	743/2568/2111		0.9452	-1.657	0.09746		G	0.3639	0.3738
1	chr1:220904562	rs17465982	G	A	742/2569/2112		0.9476	-1.584	0.1132		G	0.3642	0.3737
1	chr1:220904839	rs2936026	G	A	88/1144/4188		0.9498	-1.028	0.3037		G	0.1169	0.1218
1	chr1:220906461	rs1053316	A	G	88/1141/4194		0.9553	-0.9143	0.3606		A	0.117	0.1214
1	chr1:220911463	rs3008633	A	G	106/1284/4033		0.9684	-0.6753	0.4995		A	0.1342	0.1379
1	chr1:220911961	rs17011686	G	A	333/2066/3024		0.964	-0.9646	0.3347		G	0.2471	0.2519
1	chr1:220912034	rs3008634	A	G	107/1286/4030		0.9811	-0.4047	0.6857		A	0.1366	0.1383
1	chr1:220914652	rs1391558	G	A	357/2120/2945		0.9759	-0.6499	0.5157		G	0.2588	0.2613
1	chr1:220915393		A	C	133/1484/3779		0.9868	-0.2982	0.7656		A	0.1609	0.1622
1	chr1:220916900		A	C	392/2138/2877		0.9763	-0.6516	0.5146		A	0.2675	0.2702
1	chr1:220919323		A	C	55/997/4371		0.9374	-1.179	0.2382		A	0.09671	0.1021
1	chr1:220921722	rs73124862	G	A	91/1144/4188		0.9582	-0.8582	0.3908		G	0.1183	0.1223
1	chr1:220921958	rs3002129	G	C	335/2073/3015		0.9635	-0.9795	0.3273		G	0.2482	0.2529
1	chr1:220924790	rs2936049	A	G	334/2075/3014		0.9632	-0.9897	0.3223		A	0.2482	0.2529
1	chr1:220924804		G	A	110/1342/3971		0.9654	-0.7478	0.4546		G	0.1395	0.144
1	chr1:220930782	rs2378597	A	T	1129/2745/1548		0.9964	-0.1076	0.9143		A	0.4606	0.4614
1	chr1:220935035	rs3008639	A	G	91/1144/4188		0.9582	-0.8582	0.3908		A	0.1183	0.1223
1	chr1:220940741	rs35507977	G	A	333/2069/3015		0.9631	-0.9911	0.3216		G	0.2478	0.2524
1	chr1:220944798	rs11485123	A	G	330/2067/3026		0.9632	-0.9867	0.3238		A	0.2467	0.2514
1	chr1:220945400		G	A	91/1150/4182		0.9566	-0.8932	0.3718		G	0.1187	0.1228
1	chr1:220946250		G	A	31/756/4634		1.035	0.5564	0.5779		G	0.07501	0.07545
1	chr1:220946359	rs73124884	A	G	107/1295/4021		0.9786	-0.4587	0.6465		A	0.1372	0.1391
1	chr1:220946378	rs72740113	G	A	105/1384/3932		1.087	1.803	0.07132		G	0.1545	0.147
1	chr1:220949025	rs35684750	C	A	107/1295/4021		0.9786	-0.4587	0.6465		C	0.1372	0.1391
1	chr1:220949572	rs34433664	G	A	332/2073/3018		0.9629	-0.9963	0.3191		G	0.2475	0.2524
1	chr1:220952742	rs3811465	A	G	338/2071/3013		0.9682	-0.8525	0.3939		A	0.2495	0.2533
1	chr1:220960356	rs73124898	C	G	123/1288/4011		0.9778	-0.4842	0.6282		C	0.1395	0.1415
1	chr1:220961471	rs17163450	G	A	345/2074/3003		0.9695	-0.8221	0.411		G	0.2508	0.2549
1	chr1:220964287	rs17163453	G	A	44/864/4514		0.9512	-0.8641	0.3875		G	0.08528	0.08779
1	chr1:220965447	rs17163847	A	G	31/758/4633		1.034	0.5282	0.5974		A	0.07501	0.07562
1	chr1:220966050	rs17532708	A	G	816/2641/1966		0.9633	-1.112	0.2661		A	0.3876	0.394
1	chr1:220968411	rs34290674	A	G	91/1149/4183		0.9552	-0.9222	0.3564		A	0.1184	0.1227
1	chr1:220972400	rs1986348	A	G	88/1146/4171		0.9604	-0.8102	0.4178		A	0.1186	0.1223
1	chr1:220975069	rs17163466	A	G	42/913/4465		1.036	0.6138	0.5394		A	0.09272	0.09197
1	chr1:220976607	rs73126812	A	G	91/1150/4182		0.9537	-0.9542	0.34		A	0.1183	0.1228
1	chr1:220976834	rs73126814	G	A	89/1147/4180		0.9557	-0.9083	0.3637		G	0.1182	0.1223
1	chr1:220986371	rs2378606	G	A	250/1796/3366		0.9423	-1.488	0.1367		G	0.2046	0.2121
1	chr1:220986518	rs2378607	A	C	283/1907/3231		0.9648	-0.9242	0.3554		A	0.224	0.2281
1	chr1:220988791	rs17011714	C	A	107/1389/3926		1.083	1.737	0.0823		C	0.1551	0.1478
1	chr1:220989624	rs2068814	A	G	282/1905/3236		0.9622	-0.9923	0.321		A	0.2231	0.2276
1	chr1:220989974	rs6683071	A	G	249/1794/3380		0.9463	-1.382	0.1671		A	0.2044	0.2113
1	rs12402838	rs12402838	G	A	237/1837/3313		1.018	0.4389	0.6607		G	0.2162	0.2145
1	rs10916489	rs10916489	G	A	909/2608/1906		1.009	0.2624	0.793		G	0.4089	0.4081
1	rs10495222	rs10495222	A	G	882/2595/1945		1.003	0.09914	0.921		A	0.4022	0.402
1	rs10916629	rs10916629	C	A	203/1700/3520		0.9422	-1.418	0.1562		C	0.1841	0.1942
1	rs4654050	rs4654050	A	G	240/1774/3409		0.9503	-1.262	0.2068		A	0.2001	0.2078
1	rs9919286	rs9919286	G	A	175/1576/3672		0.9427	-1.369	0.1709		G	0.1698	0.1776
1	rs6697705	rs6697705	A	G	1102/2728/1592		0.9813	-0.5762	0.5645		A	0.4497	0.4548
1	rs12034925	rs12034925	A	G	970/2684/1767		0.9747	-0.7736	0.4392		A	0.4202	0.4265
1	rs7517725	rs7517725	G	A	105/1342/3976		1.028	0.5968	0.5506		G	0.147	0.1431
1	rs12118824	rs12118824	G	A	105/1342/3976		1.029	0.615	0.5386		G	0.1471	0.1431
1	rs6691873	rs6691873	G	A	62/1077/4284		1.014	0.2623	0.7931		G	0.1117	0.1107
1	rs1124034	rs1124034	A	G	294/1945/3184		1.024	0.6079	0.5432		A	0.2395	0.2335
1	rs6695545	rs6695545	C	A	714/2516/2193		1.005	0.1458	0.8841		C	0.3622	0.3636
1	rs11122478	rs11122478	C	A	1061/2772/1589		1.017	0.5147	0.6067		C	0.4552	0.4513
1	rs6692923	rs6692923	G	A	86/1183/4154		1.033	0.659	0.5099		G	0.1283	0.1249
1	rs853447	rs853447	G	C	1015/2692/1714		0.9929	-0.2154	0.8294		G	0.4331	0.4355
1	rs6659928	rs6659928	G	A	17/607/4799		1.133	1.841	0.06555		G	0.06511	0.0591
1	rs2493134	rs2493134	A	G	136/1441/3844		1.042	0.9289	0.3529		A	0.1628	0.158
1	rs5046	rs5046	A	G	164/1645/3613		0.9655	-0.8213	0.4115		A	0.1767	0.1819
1	rs6663784	rs6663784	A	G	198/1680/3544		0.9609	-0.9575	0.3383		A	0.1858	0.1914
1	rs6661547	rs6661547	G	A	61/959/4403		1.019	0.3408	0.7333		G	0.1017	0.09967
1	rs4846886	rs4846886	C	A	1157/2649/1615		0.9498	-1.566	0.1172		C	0.4454	0.4578
1	rs12138442	rs12138442	G	A	844/2655/1924		0.9906	-0.2793	0.78		G	0.3996	0.4004
1	rs12027635	rs12027635	A	G	24/651/4748		1.02	0.2922	0.7702		A	0.06384	0.06445
1	rs2356928	rs2356928	G	A	401/2181/2841		1.011	0.2942	0.7686		G	0.2801	0.275
1	rs789645	rs789645	G	A	1128/2648/1646		1.007	0.2281	0.8196		G	0.4526	0.4522
1	rs12745757	rs12745757	G	A	781/2543/2098		1.028	0.8103	0.4177		G	0.3841	0.3786
1	rs1773950	rs1773950	G	A	325/1964/3134		1.007	0.1705	0.8646		G	0.2384	0.241
1	rs4649345	rs4649345	G	A	132/1454/3837		1.021	0.4691	0.639		G	0.1617	0.1584
1	rs10797520	rs10797520	A	G	917/2584/1921		0.9942	-0.1735	0.8622		A	0.4063	0.4074
1	rs4110479	rs4110479	G	A	267/1831/3325		1	0.002433	0.9981		G	0.2188	0.2181
1	rs7531880	rs7531880	A	G	105/1382/3934		0.924	-1.67	0.09489		A	0.1363	0.1468
1	rs291386	rs291386	A	G	542/2344/2536		0.9611	-1.115	0.265		A	0.3075	0.3161
1	rs12027195	rs12027195	C	A	845/2615/1962		1.015	0.4385	0.661		C	0.3995	0.397
1	rs12025121	rs12025121	A	C	257/1823/3343		1.044	1.085	0.278		A	0.2197	0.2155
1	rs10924767	rs10924767	G	A	257/1824/3339		1.048	1.191	0.2336		G	0.2205	0.2157
1	rs10495387	rs10495387	A	C	20/517/4886		1.133	1.764	0.07774		A	0.05825	0.05136
1	rs1464458	rs1464458	G	A	29/610/4784		1.017	0.2554	0.7984		G	0.0637	0.06159
1	rs2039988	rs2039988	A	G	19/516/4888		1.089	1.183	0.237		A	0.05346	0.05108
1	rs10802687	rs10802687	G	A	19/514/4890		1.101	1.334	0.1822		G	0.05394	0.05089
1	rs10802698	rs10802698	A	G	326/2019/3077		0.9556	-1.189	0.2344		A	0.2392	0.2463
1	rs614831	rs614831	G	A	1191/2722/1510		1.018	0.5546	0.5792		G	0.4773	0.4706
1	rs1776133	rs1776133	G	A	223/1756/3444		0.9913	-0.2142	0.8304		G	0.2016	0.203
1	rs1025599	rs1025599	G	A	372/2089/2962		1.014	0.3684	0.7126		G	0.2641	0.2612
1	rs12037664	rs12037664	A	G	1280/2700/1441		1.055	1.644	0.1001		A	0.4973	0.4852
1	rs4465244	rs4465244	T	A	46/973/4404		0.9822	-0.3237	0.7461		T	0.09575	0.09819
1	rs7536825	rs7536825	G	A	1248/2723/1452		0.9665	-1.033	0.3014		G	0.4781	0.4812
1	rs12069802	rs12069802	A	G	41/790/4581		1.019	0.3051	0.7603		A	0.08112	0.08056
1	rs2262933	rs2262933	A	G	238/1857/3328		1.029	0.7197	0.4717		A	0.221	0.2151
1	rs1317002	rs1317002	A	G	1344/2707/1371		0.9645	-1.102	0.2707		A	0.4885	0.4975
1	rs6689627	rs6689627	A	G	315/1909/3199		0.9992	-0.02008	0.984		A	0.2327	0.2341
1	rs6693715	rs6693715	C	A	919/2566/1938		0.9579	-1.298	0.1944		C	0.3951	0.406
1	rs6702823	rs6702823	A	G	40/877/4505		1.056	0.9503	0.342		A	0.09129	0.08825
1	rs6426312	rs6426312	A	G	41/881/4501		1.06	1.03	0.3029		A	0.09224	0.08879
1	rs12025218	rs12025218	A	G	180/1651/3590		0.95	-1.197	0.2313		A	0.1758	0.1855
2	rs300758	rs300758	A	G	247/1740/3436		0.9658	-0.861	0.3892		A	0.2002	0.206
2	rs876724	rs876724	A	G	884/2607/1932		1.016	0.4899	0.6242		A	0.4109	0.4034
2	rs1980146	rs1980146	C	G	35/749/4637		0.9685	-0.517	0.6051		C	0.07325	0.07554
2	rs17437576	rs17437576	A	G	17/564/4842		0.9247	-1.07	0.2848		A	0.05093	0.05514
2	rs13425189	rs13425189	G	A	29/670/4724		1.049	0.75	0.4532		G	0.0715	0.06712
2	rs13427718	rs13427718	G	A	27/656/4740		1.052	0.7896	0.4298		G	0.0699	0.06546
2	rs6422705	rs6422705	A	G	195/1648/3579		1.059	1.38	0.1675		A	0.1973	0.1879
2	rs4668488	rs4668488	C	A	143/1454/3826		0.9872	-0.2881	0.7733		C	0.1594	0.1604
2	rs16863861	rs16863861	G	A	351/1990/3082		0.9303	-1.911	0.056		G	0.236	0.2482
2	rs2166926	rs2166926	A	G	1211/2673/1506		1.048	1.415	0.1572		A	0.484	0.4726
2	rs4669070	rs4669070	G	A	99/1104/4220		0.9324	-1.376	0.1688		G	0.1117	0.12
2	rs380722	rs380722	A	G	67/968/4388		1.096	1.748	0.08054		A	0.11	0.1016
2	rs309286	rs309286	A	G	92/1251/4080		1.005	0.1006	0.9199		A	0.1317	0.1323
2	rs17365477	rs17365477	A	G	437/2155/2831		0.9627	-1.043	0.2968		A	0.2749	0.2793
2	rs6754193	rs6754193	T	A	92/1183/4147		1.004	0.07989	0.9363		T	0.1267	0.1261
2	rs13386117	rs13386117	A	G	185/1600/3636		0.9898	-0.2419	0.8089		A	0.1786	0.1817
2	rs4477888	rs4477888	A	G	52/1068/4303		0.9772	-0.4351	0.6635		A	0.1077	0.1081
2	rs10495595	rs10495595	A	G	988/2626/1809		0.9997	-0.01052	0.9916		A	0.4232	0.4243
2	rs12612952	rs12612952	A	G	805/2543/2074		0.93	-2.151	0.03146		A	0.3651	0.383
2	rs7584058	rs7584058	A	T	425/2149/2849		1.016	0.427	0.6694		A	0.2806	0.2765
2	rs953006	rs953006	A	G	22/543/4858		1.18	2.408	0.01603		A	0.06336	0.05412
2	rs13403000	rs13403000	A	G	231/1619/3572		0.9851	-0.3633	0.7164		A	0.1903	0.1919
2	rs16860443	rs16860443	C	A	104/1277/4041		1.059	1.224	0.2211		C	0.1449	0.1369
2	rs4669034	rs4669034	A	G	778/2551/2093		1.013	0.3908	0.6959		A	0.3828	0.3787
2	rs974591	rs974591	G	A	13/543/4866		1.141	1.861	0.0628		G	0.06001	0.05247
2	rs6761864	rs6761864	A	G	13/544/4865		1.141	1.863	0.06252		A	0.06017	0.05256
2	rs13417603	rs13417603	G	A	783/2577/2061		0.9691	-0.922	0.3565		G	0.3758	0.3821
2	rs12710744	rs12710744	A	G	782/2571/2067		0.9681	-0.9527	0.3408		A	0.3749	0.3815
2	rs16983667	rs16983667	G	A	63/1066/4276		1.001	0.0274	0.9781		G	0.1109	0.1103
2	rs4832514	rs4832514	G	A	819/2690/1914		0.9503	-1.507	0.1319		G	0.3897	0.399
2	rs12618148	rs12618148	G	A	444/2230/2746		1.023	0.6335	0.5264		G	0.292	0.2876
2	rs2704636	rs2704636	A	G	1147/2647/1629		1.01	0.3139	0.7536		A	0.4599	0.4556
2	rs16985807	rs16985807	A	G	439/2215/2769		0.9688	-0.8832	0.3771		A	0.28	0.2852
2	rs16986953	rs16986953	A	G	540/2433/2437		1.067	1.845	0.06497		A	0.3389	0.3247
2	rs7559602	rs7559602	A	G	939/2626/1857		0.9336	-2.072	0.03822		A	0.4019	0.4153
2	rs13400145	rs13400145	A	G	40/756/4627		0.9668	-0.55	0.5823		A	0.0728	0.07708
2	rs10205683	rs10205683	C	A	132/1455/3836		1.018	0.4066	0.6843		C	0.1617	0.1585
2	rs2289084	rs2289084	G	A	92/1091/4239		1.045	0.8854	0.376		G	0.1219	0.1176
2	rs12990561	rs12990561	A	C	26/783/4614		0.9899	-0.1641	0.8696		A	0.07583	0.07699
2	rs1509384	rs1509384	G	A	781/2519/2123		0.987	-0.3887	0.6975		G	0.3739	0.3763
2	rs2702068	rs2702068	A	C	49/947/4415		0.9283	-1.319	0.1871		A	0.09092	0.09656
2	rs2119997	rs2119997	G	A	49/963/4411		0.9227	-1.433	0.1518		G	0.09177	0.09782
2	rs1550115	rs1550115	G	A	279/1783/3361		0.9862	-0.352	0.7248		G	0.2138	0.2158
2	rs10180663	rs10180663	A	G	901/2682/1839		1.007	0.2173	0.828		A	0.4146	0.4135
2	rs1402049	rs1402049	A	C	169/1491/3669		0.98	-0.4649	0.642		A	0.1684	0.1716
2	rs7597755	rs7597755	A	G	94/1198/4131		1.063	1.258	0.2083		A	0.1337	0.1278
2	rs17011353	rs17011353	A	G	84/1138/4201		1.051	0.9985	0.318		A	0.1256	0.1204
2	rs546935	rs546935	G	A	1161/2716/1546		1.004	0.113	0.91		G	0.4658	0.4645
2	rs958243	rs958243	A	C	283/1823/3310		0.9699	-0.7832	0.4335		A	0.2194	0.2206
2	rs17012569	rs17012569	G	A	1161/2647/1613		1.01	0.2937	0.769		G	0.4606	0.4583
2	rs2887125	rs2887125	A	C	1207/2726/1487		0.957	-1.344	0.1788		A	0.4625	0.4742
2	rs1220221	rs1220221	C	G	1046/2691/1685		0.9883	-0.3563	0.7216		C	0.4374	0.4411
2	rs2719100	rs2719100	A	G	447/2206/2770		1.039	1.057	0.2906		A	0.2943	0.2858
2	rs759433	rs759433	G	A	121/1396/3906		0.9763	-0.5286	0.5971		G	0.1505	0.151
2	rs11682782	rs11682782	C	A	857/2506/2060		1.003	0.07908	0.937		C	0.3864	0.3891
2	rs7567553	rs7567553	A	C	1060/2634/1729		1.053	1.575	0.1152		A	0.4531	0.4383
2	rs4524108	rs4524108	A	G	630/2409/2384		1.03	0.8612	0.3891		A	0.3441	0.3383
2	rs4670208	rs4670208	A	G	1162/2708/1553		1.038	1.124	0.2608		A	0.4727	0.4639
2	rs6544147	rs6544147	A	G	88/1144/4191		0.9286	-1.462	0.1436		A	0.1136	0.1217
2	rs17493321	rs17493321	A	G	160/1565/3697		1.069	1.562	0.1182		A	0.18	0.1738
2	rs1056104	rs1056104	A	G	514/2231/2678		1.054	1.491	0.136		A	0.3075	0.3005
2	rs12471731	rs12471731	A	G	197/1658/3568		1.052	1.217	0.2237		A	0.1966	0.1892
2	rs9789399	rs9789399	A	G	627/2447/2346		0.9871	-0.3777	0.7056		A	0.3375	0.3414
2	rs2716716	rs2716716	A	G	783/2543/2097		0.9781	-0.6589	0.5099		A	0.3728	0.3788
2	rs13415008	rs13415008	G	A	46/1012/4365		0.9797	-0.3762	0.7068		G	0.1009	0.1018
2	rs7568751	rs7568751	A	G	241/1744/3438		0.9592	-1.032	0.3022		A	0.2001	0.2052
2	rs2373899	rs2373899	G	A	407/2221/2783		1.005	0.1265	0.8993		G	0.2848	0.2804
2	rs2110786	rs2110786	C	A	513/2369/2541		0.9881	-0.3384	0.735		C	0.3132	0.313
2	rs17030257	rs17030257	A	G	855/2422/2146		0.9424	-1.787	0.07389		A	0.3683	0.381
2	rs4952660	rs4952660	C	A	1071/2777/1575		1.018	0.5425	0.5875		C	0.4529	0.4535
2	rs10193902	rs10193902	G	A	287/1950/3185		1.116	2.871	0.004095		G	0.2494	0.2328
2	rs2052923	rs2052923	G	A	295/1954/3173		1.122	3.044	0.002336		G	0.2522	0.2346
2	rs908571	rs908571	A	G	1028/2698/1697		0.9375	-1.949	0.05134		A	0.4236	0.4383
2	rs7602661	rs7602661	A	G	900/2594/1926		1.005	0.1583	0.8742		A	0.4063	0.4054
2	rs6544800	rs6544800	G	A	187/1568/3666		0.9709	-0.6927	0.4885		G	0.1751	0.1791
2	rs2081297	rs2081297	C	A	1244/2740/1439		1.096	2.801	0.005098		C	0.5035	0.482
2	rs1550109	rs1550109	C	A	11/570/4841		0.9421	-0.8185	0.4131		C	0.05314	0.05459
2	rs12615338	rs12615338	A	C	97/1400/3925		0.8967	-2.281	0.02255		A	0.1329	0.147
2	rs6706140	rs6706140	G	A	682/2465/2276		0.9906	-0.2764	0.7822		G	0.3511	0.353
2	rs11677077	rs11677077	A	G	113/1418/3892		0.9527	-1.054	0.2921		A	0.1465	0.1516
2	rs12993373	rs12993373	G	A	684/2558/2181		0.98	-0.586	0.5578		G	0.3567	0.362
2	rs12712967	rs12712967	A	G	500/2299/2623		0.9921	-0.2226	0.8238		A	0.3005	0.3042
2	rs10495927	rs10495927	G	A	49/926/4448		1.034	0.6094	0.5423		G	0.09738	0.09441
2	rs4953361	rs4953361	A	G	1336/2634/1451		1.031	0.9422	0.3461		A	0.4976	0.4894
2	rs17035457	rs17035457	G	A	24/735/4664		1.173	2.611	0.009033		G	0.08299	0.07219
2	rs7568679	rs7568679	A	G	714/2586/2123		1.001	0.03336	0.9734		A	0.3715	0.3701
2	rs17035762	rs17035762	G	A	726/2580/2117		0.9998	-0.004906	0.9961		G	0.3733	0.3717
2	rs1579862	rs1579862	G	A	761/2533/2129		1.012	0.3458	0.7295		G	0.3766	0.3739
2	rs1922463	rs1922463	A	C	1282/2669/1472		1.062	1.862	0.06258		A	0.4957	0.4825
2	rs12994034	rs12994034	G	A	1276/2681/1466		1.063	1.865	0.06224		G	0.4954	0.4825
2	rs13027529	rs13027529	G	A	1275/2685/1462		1.065	1.92	0.05491		G	0.496	0.4828
2	rs2349415	rs2349415	A	G	301/1901/3221		0.9638	-0.948	0.3431		A	0.2231	0.2308
2	rs6743414	rs6743414	A	G	114/1327/3982		0.9591	-0.8876	0.3747		A	0.1392	0.1434
2	rs4971708	rs4971708	A	G	201/1660/3562		1.058	1.372	0.1699		A	0.1981	0.1901
2	rs4513333	rs4513333	G	A	1023/2619/1781		0.9946	-0.1671	0.8673		G	0.4307	0.4301
2	rs6707935	rs6707935	G	C	485/2248/2689		1.044	1.212	0.2257		G	0.304	0.2968
2	rs4971821	rs4971821	G	A	1013/2647/1763		1.02	0.5928	0.5533		G	0.4365	0.4309
2	rs11125450	rs11125450	A	C	991/2617/1815		0.9343	-2.052	0.04014		A	0.4078	0.424
2	rs1864534	rs1864534	C	A	711/2482/2230		1.03	0.885	0.3762		C	0.3687	0.3599
2	rs12465327	rs12465327	C	A	1031/2649/1743		0.9542	-1.422	0.155		C	0.424	0.4344
2	rs4671992	rs4671992	G	A	183/1589/3651		0.9403	-1.444	0.1487		G	0.1738	0.1803
2	rs6725139	rs6725139	G	A	425/2072/2926		1.028	0.7662	0.4436		G	0.2766	0.2694
2	rs7600456	rs7600456	A	G	815/2570/2037		0.9949	-0.153	0.8784		A	0.3867	0.3873
2	rs11694644	rs11694644	G	A	817/2578/2028		1.001	0.04065	0.9676		G	0.3894	0.3883
2	rs12987272	rs12987272	A	G	283/1967/3171		0.9813	-0.4863	0.6268		A	0.2314	0.2336
2	rs6545528	rs6545528	A	G	17/657/4744		0.9304	-1.049	0.2943		A	0.05953	0.06377
2	rs17278665	rs17278665	G	C	25/769/4627		0.9431	-0.9222	0.3564		G	0.07056	0.07554
2	rs12468519	rs12468519	G	A	126/1420/3876		0.9701	-0.6626	0.5076		G	0.1518	0.1542
2	rs17809900	rs17809900	C	G	15/603/4805		0.9446	-0.7969	0.4255		C	0.05346	0.05836
2	rs10204095	rs10204095	G	A	101/1254/4033		0.9956	-0.09156	0.927		G	0.1343	0.1351
2	rs4672289	rs4672289	A	G	1075/2645/1701		0.975	-0.7691	0.4418		A	0.4348	0.4423
2	rs4672333	rs4672333	G	A	104/1350/3967		1.037	0.7802	0.4353		G	0.1471	0.1437
2	rs4672367	rs4672367	A	G	919/2636/1868		1.029	0.8517	0.3944		A	0.4191	0.4125
2	rs2042799	rs2042799	G	A	159/1581/3683		0.9796	-0.4766	0.6337		G	0.1725	0.1751
2	rs4672448	rs4672448	A	C	32/745/4645		0.9289	-1.159	0.2466		A	0.06926	0.0746
2	rs1186859	rs1186859	A	G	103/1266/4049		0.9373	-1.342	0.1797		A	0.1296	0.1358
2	rs6738590	rs6738590	A	G	185/1669/3569		1.08	1.867	0.06191		A	0.1977	0.188
2	rs12612309	rs12612309	A	C	488/2280/2655		0.9692	-0.8808	0.3785		A	0.294	0.3002
2	rs6727797	rs6727797	G	A	11/566/4846		1.195	2.544	0.01095		G	0.0632	0.05421
2	rs7601828	rs7601828	A	C	474/2202/2746		1.018	0.4986	0.6181		A	0.2949	0.2905
2	rs7601080	rs7601080	C	G	915/2602/1898		1.061	1.791	0.07335		C	0.425	0.4092
2	rs11688578	rs11688578	G	A	20/584/4819		0.9094	-1.318	0.1876		G	0.05171	0.05753
2	rs12621498	rs12621498	G	A	129/1465/3827		1.003	0.07784	0.938		G	0.1602	0.1589
2	rs17034818	rs17034818	C	G	215/1713/3495		1.02	0.4873	0.626		C	0.2016	0.1976
2	rs2292903	rs2292903	A	G	516/2343/2564		0.9807	-0.5521	0.5809		A	0.3077	0.3112
2	rs10197806	rs10197806	A	C	1019/2688/1716		0.9916	-0.2564	0.7977		A	0.4358	0.4357
2	rs9309429	rs9309429	A	G	247/1863/3310		0.9854	-0.3736	0.7087		A	0.217	0.2174
2	rs2302561	rs2302561	G	A	359/2075/2985		0.9682	-0.8593	0.3902		G	0.2498	0.2577
2	rs7582021	rs7582021	A	G	1117/2725/1580		0.9804	-0.6032	0.5464		A	0.451	0.4573
2	rs17007634	rs17007634	A	C	816/2608/1996		0.9692	-0.9304	0.3522		A	0.3849	0.3911
2	rs6718864	rs6718864	G	A	259/1814/3350		1.051	1.272	0.2034		G	0.2206	0.215
2	rs1052161	rs1052161	G	A	286/2000/3136		1.027	0.6925	0.4886		G	0.2388	0.2372
2	rs2286238	rs2286238	A	G	454/2278/2691		1.05	1.368	0.1713		A	0.3009	0.2937
2	rs3885981	rs3885981	A	C	145/1436/3842		0.984	-0.3623	0.7171		A	0.1552	0.1591
2	rs3843862	rs3843862	G	A	238/1744/3441		0.9993	-0.01834	0.9854		G	0.2065	0.2047
2	rs406952	rs406952	G	A	297/1837/3289		0.9818	-0.4701	0.6383		G	0.2209	0.2241
2	rs11126601	rs11126601	G	A	1345/2640/1437		0.9979	-0.06554	0.9477		G	0.4935	0.4915
2	rs13016535	rs13016535	A	G	979/2681/1762		0.9903	-0.2945	0.7684		A	0.4256	0.4278
2	rs11687801	rs11687801	G	A	1015/2700/1708		0.9843	-0.478	0.6326		G	0.4327	0.4361
2	rs6739221	rs6739221	A	G	142/1414/3867		0.9234	-1.754	0.07948		A	0.1476	0.1566
2	rs6754548	rs6754548	C	A	142/1414/3866		0.9231	-1.76	0.07833		C	0.1476	0.1566
2	rs2073442	rs2073442	A	G	663/2410/2348		0.9829	-0.504	0.6143		A	0.3398	0.3446
2	rs1434206	rs1434206	A	G	567/2348/2508		0.9773	-0.6575	0.5109		A	0.3208	0.321
2	rs160866	rs160866	A	G	845/2616/1962		1.001	0.04378	0.9651		A	0.3993	0.397
2	rs4832371	rs4832371	A	G	1090/2680/1653		0.9707	-0.9069	0.3645		A	0.4413	0.4481
2	rs6738645	rs6738645	C	A	754/2548/2121		1.144	4.018	5.86e-05		C	0.4042	0.374
2	rs1561198	rs1561198	A	G	754/2549/2120		1.143	4.006	6.18e-05		A	0.4041	0.3741
2	rs718292	rs718292	G	A	888/2626/1909		1.021	0.617	0.5372		G	0.4097	0.4059
2	rs6735524	rs6735524	A	G	287/1927/3209		0.9805	-0.506	0.6129		A	0.2263	0.2306
2	rs4246598	rs4246598	A	C	282/1927/3214		0.982	-0.4659	0.6413		A	0.2252	0.2297
2	rs4624401	rs4624401	A	T	65/955/4402		0.9177	-1.574	0.1154		A	0.09272	0.1001
2	rs7564703	rs7564703	G	A	114/1237/4072		1.033	0.6883	0.4913		G	0.1368	0.1351
2	rs17026143	rs17026143	G	A	12/683/4726		1.019	0.2874	0.7738		G	0.06787	0.06521
2	rs2190358	rs2190358	A	G	351/2067/3005		0.995	-0.1326	0.8945		A	0.2526	0.2553
2	rs2072474	rs2072474	G	A	393/2076/2952		0.9817	-0.4994	0.6175		G	0.2616	0.264
2	rs13431828	rs13431828	A	G	29/759/4635		0.8522	-2.472	0.01345		A	0.06591	0.07533
2	rs17029065	rs17029065	G	A	629/2455/2337		1.028	0.8106	0.4176		G	0.3433	0.3425
2	rs10171578	rs10171578	C	A	1347/2688/1388		1.027	0.8062	0.4201		C	0.5038	0.4962
2	rs6543408	rs6543408	G	A	117/1201/4105		1.016	0.3399	0.7339		G	0.1358	0.1323
2	rs17220280	rs17220280	A	G	21/615/4787		1.049	0.6976	0.4854		A	0.06288	0.06058
2	rs13428296	rs13428296	G	A	48/934/4441		1.045	0.7892	0.43		G	0.09959	0.09497
2	rs11683494	rs11683494	A	G	86/1172/4165		1.017	0.3388	0.7347		A	0.1275	0.1239
2	rs4676237	rs4676237	A	G	663/2344/2416		0.997	-0.0884	0.9296		A	0.3374	0.3384
2	rs6740122	rs6740122	A	G	78/1099/4245		1.034	0.6618	0.5081		A	0.1207	0.1157
2	rs934291	rs934291	A	G	887/2570/1965		1.021	0.6286	0.5296		A	0.4073	0.4006
2	rs11893469	rs11893469	A	G	66/988/4368		0.9378	-1.179	0.2382		A	0.09767	0.1033
2	rs744531	rs744531	A	G	1135/2682/1605		1.023	0.6995	0.4842		A	0.4622	0.4567
2	rs744530	rs744530	A	G	774/2543/2102		0.9632	-1.109	0.2675		A	0.3718	0.3775
2	rs6759676	rs6759676	A	G	127/1420/3876		0.9824	-0.3929	0.6944		A	0.1547	0.1543
2	rs10186133	rs10186133	A	C	127/1417/3879		0.9812	-0.4187	0.6755		A	0.1543	0.1541
2	rs2241975	rs2241975	A	G	87/1162/4169		1.049	0.9747	0.3297		A	0.1309	0.1233
2	rs4849179	rs4849179	A	G	544/2357/2521		1.082	2.253	0.02424		A	0.3382	0.3177
2	rs17046611	rs17046611	G	A	589/2395/2437		0.9898	-0.2924	0.77		G	0.328	0.3296
2	rs6743320	rs6743320	G	A	574/2375/2465		0.9852	-0.4247	0.6711		G	0.323	0.3254
2	rs11675397	rs11675397	C	G	640/2421/2359		1.005	0.1507	0.8802		C	0.3442	0.3414
2	rs12475179	rs12475179	A	G	229/1733/3461		1.065	1.57	0.1164		A	0.2113	0.202
2	rs1000763	rs1000763	A	G	42/921/4460		1.066	1.147	0.2515		A	0.09911	0.09266
2	rs12616090	rs12616090	G	A	874/2557/1991		1.051	1.504	0.1325		G	0.4109	0.397
2	rs775800	rs775800	G	A	1273/2709/1441		1.008	0.2516	0.8014		G	0.4874	0.4845
2	rs6709558	rs6709558	G	A	1182/2725/1516		1.051	1.526	0.1269		G	0.4793	0.4692
2	rs11691993	rs11691993	A	G	414/2106/2903		0.9935	-0.1773	0.8592		A	0.2699	0.2705
2	rs1898216	rs1898216	A	G	139/1423/3861		1.026	0.5686	0.5696		A	0.159	0.1568
2	rs1436304	rs1436304	A	G	107/1157/4155		0.9801	-0.4106	0.6814		A	0.1238	0.1265
2	rs13008269	rs13008269	A	G	373/1979/3071		0.9576	-1.148	0.251		A	0.2413	0.2512
2	rs4663098	rs4663098	A	G	755/2547/2121		0.9755	-0.7343	0.4627		A	0.3713	0.3741
2	rs4663100	rs4663100	C	G	686/2483/2253		0.9837	-0.4814	0.6302		C	0.3546	0.3555
2	rs10496676	rs10496676	G	A	639/2392/2391		1.04	1.134	0.2567		G	0.3439	0.3384
2	rs7349444	rs7349444	C	A	652/2383/2386		1.065	1.845	0.06501		C	0.3547	0.3401
2	rs6738353	rs6738353	G	A	294/1958/3171		1.013	0.3295	0.7418		G	0.237	0.2347
2	rs12997281	rs12997281	G	A	1123/2666/1629		1.041	1.219	0.2229		G	0.4638	0.4533
2	rs2322864	rs2322864	G	A	327/1999/3096		1.074	1.893	0.05835		G	0.2561	0.2447
2	rs3936175	rs3936175	G	A	1302/2762/1359		1.006	0.1684	0.8662		G	0.4943	0.4947
2	rs635018	rs635018	G	A	116/1419/3888		1.077	1.65	0.09898		G	0.1625	0.1522
2	rs4461313	rs4461313	A	G	36/857/4530		1.042	0.7206	0.4712		A	0.08889	0.08565
2	rs12470579	rs12470579	A	G	101/1197/4125		0.9682	-0.6623	0.5078		A	0.1269	0.129
2	rs10202342	rs10202342	A	G	436/2113/2874		1.023	0.6239	0.5327		A	0.2817	0.2752
2	rs2683815	rs2683815	A	G	31/723/4669		0.966	-0.5472	0.5843		A	0.0707	0.07238
2	rs7586417	rs7586417	G	A	457/2266/2700		1.017	0.4578	0.6471		G	0.2972	0.2932
2	rs1449479	rs1449479	A	G	239/1862/3320		1.042	1.029	0.3034		A	0.2224	0.2158
2	rs1031734	rs1031734	C	A	875/2522/2025		1.03	0.8967	0.3699		C	0.4019	0.394
2	rs1320137	rs1320137	A	G	426/2158/2833		1.022	0.5922	0.5537		A	0.2821	0.2778
2	rs6723640	rs6723640	A	G	428/2166/2829		1.017	0.452	0.6513		A	0.2818	0.2786
2	rs1996447	rs1996447	C	A	657/2473/2293		1.039	1.105	0.2693		C	0.3546	0.3492
2	rs7606067	rs7606067	G	A	886/2563/1974		0.9795	-0.6239	0.5327		G	0.3951	0.3997
2	rs12691693	rs12691693	A	G	1362/2639/1422		1.057	1.715	0.0863		A	0.5069	0.4945
2	rs17740744	rs17740744	G	A	28/708/4686		1.087	1.328	0.1843		G	0.07501	0.07045
2	rs2256602	rs2256602	A	G	152/1610/3661		1.026	0.5905	0.5549		A	0.1799	0.1765
2	rs2252641	rs2252641	A	G	265/1891/3267		0.9525	-1.227	0.2199		A	0.2139	0.2232
2	rs10180522	rs10180522	C	A	75/1187/4161		0.9312	-1.409	0.1589		C	0.1171	0.1233
2	rs6724787	rs6724787	A	G	38/856/4525		1.033	0.5518	0.5811		A	0.08789	0.08599
2	rs7600018	rs7600018	C	A	224/1748/3451		0.998	-0.05007	0.9601		C	0.2009	0.2025
2	rs816889	rs816889	A	G	1223/2683/1516		0.9931	-0.2126	0.8317		A	0.4703	0.473
2	rs2340864	rs2340864	A	G	901/2665/1857		0.9984	-0.0476	0.962		A	0.4105	0.4119
2	rs12692945	rs12692945	G	A	795/2552/2076		0.9405	-1.816	0.06938		G	0.3648	0.3819
2	rs11676980	rs11676980	A	G	821/2566/2036		1.034	0.9953	0.3196		A	0.4014	0.388
2	rs289932	rs289932	G	A	906/2557/1960		1.002	0.07311	0.9417		G	0.406	0.4028
2	rs2068886	rs2068886	A	G	949/2600/1874		1.03	0.8825	0.3775		A	0.4231	0.4147
2	rs1561267	rs1561267	C	A	100/1275/4048		0.9521	-1.019	0.3081		C	0.1318	0.136
2	rs1405935	rs1405935	G	A	66/1101/4256		0.9585	-0.8135	0.4159		G	0.1098	0.1137
2	rs298259	rs298259	G	A	853/2541/2029		1.008	0.2272	0.8203		G	0.3963	0.3916
2	rs2198562	rs2198562	C	G	336/2027/3060		0.9291	-1.923	0.05453		C	0.2397	0.2488
2	rs10933492	rs10933492	A	G	12/598/4813		0.9472	-0.7559	0.4497		A	0.05426	0.05735
2	rs1522695	rs1522695	A	G	618/2329/2476		0.9915	-0.247	0.8049		A	0.3258	0.3287
2	rs746939	rs746939	A	G	1004/2760/1659		0.9703	-0.9043	0.3659		A	0.4369	0.4396
2	rs1030328	rs1030328	G	A	1075/2693/1655		1.018	0.5336	0.5936		G	0.4489	0.4465
2	rs7560257	rs7560257	A	G	204/1608/3574		0.9302	-1.711	0.08699		A	0.1746	0.1872
2	rs2925757	rs2925757	G	A	79/1239/4105		0.9878	-0.2462	0.8055		G	0.1269	0.1288
2	rs6761644	rs6761644	C	A	308/1872/3237		0.9607	-1.029	0.3036		C	0.2197	0.2296
2	rs4146082	rs4146082	A	C	654/2614/2154		0.9522	-1.412	0.1579		A	0.3489	0.3617
2	rs2884364	rs2884364	A	G	780/2513/2127		0.987	-0.3874	0.6984		A	0.3731	0.3757
2	rs7574882	rs7574882	A	G	173/1489/3760		0.9447	-1.298	0.1943		A	0.1623	0.1692
2	rs13004584	rs13004584	A	G	643/2395/2385		0.9798	-0.5969	0.5506		A	0.3367	0.3394
2	rs6754749	rs6754749	G	A	735/2518/2170		1.006	0.1862	0.8523		G	0.3683	0.3677
2	rs2029082	rs2029082	G	C	28/671/4724		1.019	0.2885	0.7729		G	0.06751	0.06703
2	rs6719797	rs6719797	G	A	217/1740/3465		0.9695	-0.7515	0.4523		G	0.195	0.2005
2	rs13396747	rs13396747	A	C	69/1076/4278		0.9849	-0.2917	0.7705		A	0.1093	0.1119
2	rs10930428	rs10930428	A	G	19/803/4600		0.9756	-0.4012	0.6882		A	0.07772	0.07755
2	rs4667639	rs4667639	T	A	700/2564/2159		1.039	1.115	0.2648		T	0.3695	0.3655
2	rs735436	rs735436	G	A	1085/2707/1630		1.042	1.255	0.2095		G	0.461	0.4497
2	rs4667664	rs4667664	G	A	351/2042/3030		1.055	1.45	0.1472		G	0.2624	0.253
2	rs4972394	rs4972394	G	A	19/575/4829		0.8833	-1.703	0.0885		G	0.05091	0.05652
2	rs16861304	rs16861304	A	G	894/2607/1922		1.02	0.5973	0.5503		A	0.4068	0.4052
2	rs16861393	rs16861393	A	G	25/597/4799		0.9229	-1.146	0.2519		A	0.05619	0.05968
2	rs3856435	rs3856435	A	C	477/2275/2664		0.9733	-0.7529	0.4515		A	0.292	0.2981
2	rs4972737	rs4972737	A	G	513/2306/2603		0.9621	-1.083	0.2788		A	0.299	0.3073
2	rs1444410	rs1444410	A	G	282/1901/3240		0.9548	-1.172	0.2413		A	0.2198	0.2273
2	rs17453612	rs17453612	G	A	26/715/4682		0.9866	-0.2114	0.8326		G	0.0699	0.07072
2	rs4894108	rs4894108	A	G	747/2543/2131		1.013	0.3902	0.6964		A	0.3749	0.3723
2	rs3845699	rs3845699	G	A	180/1631/3612		1.074	1.698	0.08942		G	0.1923	0.1836
2	rs16823047	rs16823047	G	A	1093/2655/1675		1.001	0.03061	0.9756		G	0.4485	0.4463
2	rs6414107	rs6414107	G	A	764/2517/2142		1.059	1.712	0.08683		G	0.3889	0.3729
2	rs1569108	rs1569108	A	G	767/2518/2138		1.058	1.678	0.09328		A	0.3892	0.3736
2	rs1455877	rs1455877	C	A	587/2450/2381		1.039	1.112	0.2661		C	0.341	0.3344
2	rs12151502	rs12151502	A	G	233/1760/3418		0.9803	-0.4894	0.6246		A	0.2025	0.2057
2	rs4274570	rs4274570	A	G	390/2141/2890		1.017	0.4626	0.6436		A	0.2712	0.2694
2	rs1914033	rs1914033	G	A	1237/2648/1538		1.038	1.166	0.2436		G	0.4829	0.4722
2	rs17241561	rs17241561	A	C	577/2399/2446		0.9853	-0.4246	0.6711		A	0.3237	0.3276
2	rs6755406	rs6755406	A	G	101/1335/3987		0.9186	-1.782	0.07471		A	0.1331	0.1417
2	rs7590991	rs7590991	G	A	271/1924/3228		0.9936	-0.1642	0.8695		G	0.2273	0.2274
2	rs2354877	rs2354877	A	C	399/2095/2927		0.9626	-1.03	0.3031		A	0.2591	0.2668
2	rs958770	rs958770	A	G	190/1636/3597		0.9936	-0.1527	0.8787		A	0.1854	0.1859
2	rs6434503	rs6434503	G	A	358/1998/3067		1.028	0.729	0.466		G	0.2547	0.2502
2	rs11890540	rs11890540	A	G	1204/2641/1556		0.9926	-0.2273	0.8202		A	0.4615	0.4674
2	rs3097385	rs3097385	G	A	304/2092/3027		0.9909	-0.2421	0.8087		G	0.2485	0.2489
2	rs2054122	rs2054122	A	C	230/1772/3421		0.9907	-0.2311	0.8173		A	0.2048	0.2058
2	rs17229285	rs17229285	A	G	452/2136/2834		1	0.005013	0.996		A	0.281	0.2803
2	rs6756227	rs6756227	A	G	70/1103/4249		1.016	0.3183	0.7503		A	0.1158	0.1146
2	rs6735756		G	A	71/1110/4242		1.013	0.249	0.8033		G	0.1163	0.1154
2	rs281792	rs281792	A	G	180/1580/3658		1.014	0.3242	0.7458		A	0.1821	0.179
2	rs12468065	rs12468065	G	A	113/1293/4017		1.033	0.6986	0.4848		G	0.1424	0.1401
2	chr2:203314460	rs67464942	A	G	476/2223/2724		0.9428	-1.63	0.103		A	0.2818	0.2927
2	chr2:203314999	rs7581854	G	A	493/2231/2699		0.9381	-1.777	0.07552		G	0.2847	0.2966
2	chr2:203315100		C	A	148/1388/3887		0.994	-0.1341	0.8933		C	0.156	0.1553
2	chr2:203315568	rs7340229	A	C	493/2237/2693		0.9363	-1.83	0.06723		A	0.2849	0.2972
2	chr2:203316435	rs11680734	G	A	492/2228/2703		0.9396	-1.732	0.08319		G	0.2846	0.2961
2	chr2:203316598	rs11691958	A	G	492/2228/2703		0.9396	-1.732	0.08319		A	0.2846	0.2961
2	chr2:203316987	rs6435163	G	A	492/2228/2703		0.9396	-1.732	0.08319		G	0.2846	0.2961
2	chr2:203319347	rs6435164	A	T	145/1424/3847		1.081	1.779	0.07521		A	0.1682	0.1582
2	chr2:203320649	rs2165034	A	C	145/1430/3848		1.088	1.917	0.05518		A	0.1693	0.1586
2	rs16839308	rs16839308	C	A	377/2081/2965		0.9267	-2.017	0.04372		C	0.2483	0.2614
2	chr2:203333247	rs13395878	C	G	488/2201/2734		0.9447	-1.576	0.1149		C	0.2825	0.2929
2	chr2:203335082	rs17477751	A	G	484/2193/2746		0.9495	-1.437	0.1506		A	0.2818	0.2914
2	chr2:203335556	rs2351116	A	G	485/2191/2747		0.9453	-1.56	0.1188		A	0.281	0.2914
2	chr2:203335657	rs2351117	A	G	484/2193/2746		0.9495	-1.437	0.1506		A	0.2818	0.2914
2	chr2:203337002	rs11685819	A	G	484/2193/2746		0.9453	-1.559	0.1189		A	0.281	0.2914
2	chr2:203338089	rs72930794	A	G	484/2194/2744		0.9486	-1.463	0.1435		A	0.2818	0.2916
2	chr2:203338264	rs57454651	C	A	482/2198/2743		0.9504	-1.411	0.1583		C	0.2822	0.2915
2	chr2:203339604	rs11680951	A	G	480/2201/2742		0.9456	-1.549	0.1214		A	0.2811	0.2914
2	chr2:203339692	rs56712316	A	G	373/2048/3002		0.929	-1.944	0.05184		A	0.245	0.2576
2	chr2:203339801	rs16839311	A	G	373/2046/3004		0.9292	-1.939	0.05253		A	0.2448	0.2574
2	chr2:203348958	rs2036927	A	G	170/1629/3624		1.055	1.272	0.2032		A	0.1909	0.1815
2	chr2:203349387	rs62194157	A	G	1300/2686/1437		0.9989	-0.03432	0.9726		A	0.4872	0.4874
2	chr2:203350400	rs62194158	A	G	523/2225/2675		0.9699	-0.8555	0.3923		A	0.294	0.3016
2	chr2:203351527	rs60785646	A	T	138/1354/3930		0.9926	-0.1628	0.8707		A	0.1494	0.1503
2	chr2:203353240	rs7559745	C	G	157/1513/3753		1.064	1.447	0.148		C	0.1775	0.1684
2	chr2:203358804		A	T	505/2211/2660		0.9361	-1.83	0.06732		A	0.2856	0.2996
2	chr2:203361083	rs6733972	G	A	552/2294/2577		0.9654	-0.9931	0.3206		G	0.3048	0.3133
2	chr2:203364366	rs4675293	A	G	1335/2700/1386		1.001	0.02994	0.9761		A	0.4959	0.4953
2	chr2:203370024	rs6704822	A	G	153/1518/3751		1.064	1.44	0.15		A	0.1775	0.1682
2	chr2:203371673	rs34388202	G	A	148/1501/3772		1.069	1.532	0.1256		G	0.1757	0.1657
2	chr2:203374027	rs13429334	A	G	156/1536/3731		1.061	1.38	0.1677		A	0.1792	0.1704
2	chr2:203374140	rs12478319	A	G	1335/2695/1393		1.003	0.0897	0.9285		A	0.4957	0.4947
2	chr2:203374564	rs11694728	C	A	549/2268/2604		0.9662	-0.971	0.3315		C	0.3024	0.3105
2	chr2:203379668	rs2118802	C	A	558/2293/2571		0.9671	-0.9465	0.3439		C	0.3061	0.3144
2	chr2:203388536	rs16839323	G	A	163/1551/3707		1.054	1.235	0.2168		G	0.1811	0.1731
2	chr2:203393519	rs17594279	G	A	27/755/4641		0.9327	-1.094	0.2738		G	0.06974	0.07459
2	chr2:203396280	rs62194667	C	G	597/2351/2475		0.9652	-1.011	0.3121		C	0.3189	0.3268
2	chr2:203397989	rs4675295	A	G	1353/2692/1378		0.9917	-0.2534	0.7999		A	0.4962	0.4977
2	chr2:203398632	rs1344959	G	A	44/791/4588		1.077	1.26	0.2077		G	0.08682	0.08104
2	chr2:203399415	rs12470845	A	C	1342/2697/1384		0.9952	-0.1477	0.8826		A	0.4955	0.4961
2	chr2:203401804	rs4675296	C	G	44/791/4587		1.081	1.329	0.1839		C	0.08703	0.08106
2	rs17594321	rs17594321	A	T	549/2288/2582		0.9665	-0.9621	0.336		A	0.3042	0.3124
2	chr2:203404526		C	A	32/925/4466		1.017	0.2962	0.7671		C	0.09336	0.09119
2	chr2:203404852	rs4675297	A	G	899/2600/1924		0.9903	-0.2911	0.771		A	0.4031	0.4055
2	rs1866423	rs1866423	A	G	533/2283/2607		0.9658	-0.9749	0.3296		A	0.3004	0.3088
2	chr2:203409142	rs10048682	G	A	1337/2693/1393		0.9993	-0.02088	0.9833		G	0.4951	0.4948
2	rs934287	rs934287	A	G	51/948/4423		1.063	1.122	0.2619		A	0.1031	0.09683
2	chr2:203432234	rs4673238	T	A	856/2549/2018		0.9965	-0.1054	0.9161		T	0.3908	0.3929
2	chr2:203432657		G	A	33/927/4463		1.027	0.473	0.6362		G	0.09416	0.09155
2	chr2:203433764		A	G	22/713/4685		0.954	-0.7226	0.4699		A	0.06639	0.06983
2	chr2:203439099	rs4673239	G	A	954/2597/1872		0.9882	-0.3579	0.7204		G	0.4121	0.4154
2	chr2:203447257	rs3845801	G	A	44/793/4561		1.073	1.206	0.2278		G	0.08701	0.0816
2	chr2:203448917	rs3845802	C	A	573/2307/2536		0.965	-1.009	0.3129		C	0.3098	0.3188
2	chr2:203451937	rs3912000	A	G	43/808/4509		1.047	0.7843	0.4329		A	0.08683	0.0834
2	chr2:203458294	rs10189499	A	G	913/2600/1909		0.9899	-0.3049	0.7605		A	0.4057	0.4082
2	chr2:203474612	rs3933629	G	A	583/2307/2532		0.9599	-1.162	0.2454		G	0.3102	0.3203
2	chr2:203476584	rs7605232	G	A	47/785/4583		1.099	1.63	0.1031		G	0.08869	0.08116
2	chr2:203481149	rs17637266	A	G	33/925/4465		1.03	0.5183	0.6042		A	0.094	0.09137
2	chr2:203483956	rs34048914	G	A	1358/2695/1369		1.001	0.03631	0.971		G	0.4992	0.499
2	chr2:203492447	rs17406900	G	A	552/2288/2579		0.9705	-0.8451	0.398		G	0.3058	0.313
2	chr2:203494519	rs13423520	G	A	1361/2684/1363		0.9921	-0.241	0.8096		G	0.4978	0.4998
2	chr2:203501061	rs10190966	G	A	55/892/4474		1.109	1.9	0.05743		G	0.102	0.09242
2	chr2:203505233	rs12622313	A	G	54/877/4492		1.115	1.989	0.04676		A	0.1007	0.09082
2	chr2:203506840		G	A	551/2291/2581		0.9646	-1.015	0.3101		G	0.3042	0.3128
2	chr2:203508698		G	A	33/922/4467		1.03	0.5183	0.6042		G	0.09387	0.09111
2	chr2:203513709		G	A	33/922/4468		1.029	0.5137	0.6075		G	0.09384	0.09109
2	chr2:203514184	rs10932004	A	G	919/2593/1908		0.9936	-0.1938	0.8463		A	0.4072	0.4088
2	chr2:203514319	rs7588473	T	A	44/791/4586		1.08	1.314	0.1889		T	0.08698	0.08107
2	chr2:203517775	rs62183740	A	C	44/792/4586		1.079	1.301	0.1932		A	0.08698	0.08115
2	chr2:203526820	rs6709618	A	G	45/791/4586		1.078	1.29	0.197		A	0.08709	0.08124
2	chr2:203528444	rs3820965	G	A	33/924/4466		1.031	0.547	0.5844		G	0.09416	0.09128
2	chr2:203528520	rs3731695	G	A	551/2288/2575		0.9688	-0.893	0.3719		G	0.3055	0.3131
2	chr2:203531955		T	A	552/2273/2566		0.9651	-1.002	0.3166		T	0.3048	0.3132
2	chr2:203539041	rs10755020	A	C	45/792/4586		1.076	1.25	0.2114		A	0.08698	0.08132
2	chr2:203540818	rs11675913	A	G	44/793/4585		1.077	1.274	0.2026		A	0.08698	0.08124
2	chr2:203542646	rs2052944	C	G	44/791/4586		1.079	1.301	0.1933		C	0.08698	0.08107
2	chr2:203549067	rs57718010	C	A	553/2291/2579		0.9605	-1.137	0.2556		C	0.3037	0.3132
2	chr2:203551378	rs62183748	A	C	552/2290/2580		0.9684	-0.9064	0.3647		A	0.3051	0.313
2	chr2:203553546	rs10205697	C	A	1361/2698/1360		0.9967	-0.1006	0.9199		C	0.499	0.5001
2	chr2:203555110		A	G	25/560/4838		1.042	0.5837	0.5594		A	0.05841	0.05624
2	chr2:203559836	rs71691178	G	A	849/2539/2034		0.9917	-0.2472	0.8048		G	0.3873	0.3907
2	chr2:203560832	rs1864464	A	C	39/772/4606		1.088	1.414	0.1572		A	0.08501	0.07846
2	chr2:203560873	rs1864465	G	C	61/937/4423		1.102	1.808	0.0706		G	0.1061	0.09768
2	chr2:203564702	rs1864466	A	G	44/793/4586		1.078	1.279	0.201		A	0.08698	0.08123
2	chr2:203566211		A	G	32/922/4469		1.029	0.5104	0.6098		A	0.09368	0.09091
2	chr2:203574074		A	G	32/894/4491		0.9796	-0.3559	0.7219		A	0.0869	0.08843
2	chr2:203582157	rs11691351	G	A	554/2293/2576		0.9665	-0.9616	0.3363		G	0.3055	0.3136
2	chr2:203582378	rs7579328	C	A	917/2596/1909		0.9903	-0.2938	0.7689		C	0.4061	0.4085
2	chr2:203587748	rs4675309	A	G	44/788/4591		1.074	1.213	0.2251		A	0.08621	0.08077
2	chr2:203588206		C	A	36/951/4436		1.022	0.3951	0.6928		C	0.09671	0.09432
2	chr2:203590803	rs10188105	A	G	1355/2692/1373		0.9952	-0.1476	0.8826		A	0.497	0.4983
2	chr2:203590838	rs1947983	C	A	560/2291/2571		0.9714	-0.8212	0.4115		C	0.3074	0.3146
2	chr2:203590943	rs1947984	C	A	44/786/4582		1.071	1.166	0.2435		C	0.08611	0.08075
2	chr2:203591240	rs34841735	G	A	44/797/4582		1.078	1.292	0.1965		G	0.08732	0.0816
2	chr2:203591940	rs11687500	A	G	558/2294/2571		0.9701	-0.8582	0.3908		A	0.3069	0.3144
2	chr2:203592895	rs7597401	G	A	927/2590/1896		0.9931	-0.2081	0.8352		G	0.4087	0.4105
2	chr2:203596133	rs16839410	C	A	33/903/4485		0.9817	-0.3206	0.7485		C	0.08793	0.08937
2	chr2:203596953	rs34769248	C	A	43/796/4584		1.104	1.706	0.08807		C	0.08937	0.08132
2	chr2:203598237	rs16839414	A	G	131/1368/3924		0.9898	-0.2234	0.8232		A	0.1494	0.1503
2	chr2:203602472	rs7561636	G	A	920/2595/1908		0.9928	-0.2159	0.8291		G	0.4071	0.4089
2	chr2:203613420	rs6733394	C	A	44/826/4549		1.077	1.275	0.2022		C	0.09034	0.08433
2	chr2:203613963	rs936721	A	C	507/2221/2674		0.9639	-1.025	0.3056		A	0.2911	0.2994
2	chr2:203618367	rs16839483	G	A	33/898/4491		0.9809	-0.3335	0.7388		G	0.08746	0.0889
2	chr2:203621797	rs6715752	A	G	822/2531/2070		0.9982	-0.0532	0.9576		A	0.384	0.3849
2	chr2:203622187	rs13396160	G	A	822/2529/2065		0.9976	-0.07218	0.9425		G	0.3841	0.3852
2	rs4673241	rs4673241	A	G	45/807/4570		1.095	1.566	0.1174		A	0.0902	0.08272
2	chr2:203631692	rs10439267	G	A	845/2539/2039		1.006	0.1749	0.8612		G	0.3904	0.3899
2	chr2:203632540		A	G	20/649/4754		0.9511	-0.7365	0.4614		A	0.06033	0.06353
2	chr2:203641239	rs35018756	G	A	44/790/4587		1.108	1.771	0.07652		G	0.08937	0.08098
2	chr2:203645420	rs1122253	A	G	1291/2699/1433		0.9898	-0.3119	0.7551		A	0.4845	0.4869
2	chr2:203648214	rs10181715	G	C	875/2587/1961		0.9976	-0.07073	0.9436		G	0.3996	0.3999
2	chr2:203658837	rs7601146	G	A	44/811/4568		1.104	1.709	0.08748		G	0.09097	0.08289
2	chr2:203661182		G	A	34/892/4497		0.9792	-0.3629	0.7167		G	0.08682	0.08851
2	chr2:203661699	rs16839521	G	A	453/2200/2770		0.9532	-1.313	0.1891		G	0.2772	0.2864
2	chr2:203667582	rs12693978	A	G	872/2586/1965		0.9977	-0.06808	0.9457		A	0.3988	0.3992
2	chr2:203667815	rs10210341	G	A	44/809/4570		1.106	1.748	0.08042		G	0.09097	0.0827
2	chr2:203669191	rs7601698	G	A	44/809/4570		1.104	1.719	0.08569		G	0.09081	0.0827
2	chr2:203670337	rs7605711	G	C	874/2583/1961		0.9985	-0.04506	0.9641		G	0.3997	0.3997
2	chr2:203670391	rs17473735	G	A	523/2251/2646		0.9735	-0.7523	0.4519		G	0.2979	0.3042
2	chr2:203670796		G	A	12/598/4813		0.9647	-0.5003	0.6169		G	0.05538	0.05735
2	chr2:203678528	rs10497870	A	G	821/2537/2064		0.9976	-0.07122	0.9432		A	0.3842	0.3854
2	chr2:203679332	rs13385574	G	A	877/2587/1959		0.9991	-0.02687	0.9786		G	0.4004	0.4002
2	chr2:203695799	rs17474056	A	G	516/2246/2660		0.9652	-0.9893	0.3225		A	0.2941	0.3023
2	chr2:203697592	rs13431510	G	A	42/795/4586		1.115	1.867	0.06186		G	0.08972	0.08104
2	chr2:203698668	rs17408459	C	A	519/2245/2658		0.9746	-0.7193	0.472		C	0.2967	0.3027
2	chr2:203699733	rs6725469	A	G	873/2586/1964		1.002	0.05197	0.9586		A	0.4001	0.3994
2	chr2:203700063	rs6715331	A	G	44/805/4574		1.083	1.375	0.1692		A	0.08873	0.08233
2	chr2:203700181	rs11689534	C	A	518/2247/2658		0.9741	-0.7333	0.4634		C	0.2965	0.3027
2	chr2:203702079		G	A	40/937/4446		0.9635	-0.65	0.5157		G	0.09049	0.09377
2	chr2:203705115	rs6748898	A	G	42/789/4592		1.094	1.538	0.1239		A	0.08762	0.08049
2	chr2:203706524		G	A	13/546/4851		0.9426	-0.7953	0.4264		G	0.05014	0.05287
2	chr2:203706581	rs17408550	G	C	513/2234/2657		0.9681	-0.9043	0.3658		G	0.2943	0.3016
2	chr2:203709969	rs10932006	G	A	42/794/4586		1.112	1.829	0.06738		G	0.08943	0.08097
2	chr2:203710973	rs10180704	A	G	44/808/4565		1.108	1.78	0.07509		A	0.09104	0.0827
2	chr2:203714122	rs4297863	A	G	44/808/4571		1.106	1.745	0.08091		A	0.09081	0.08261
2	chr2:203714882	rs6751448	C	A	516/2247/2658		0.966	-0.9654	0.3344		C	0.2946	0.3024
2	chr2:203715984	rs4328616	C	G	45/808/4570		1.106	1.748	0.08044		C	0.09097	0.0828
2	chr2:203716679	rs4673242	G	A	879/2586/1958		1.005	0.1526	0.8787		G	0.4019	0.4005
2	chr2:203721035	rs7564679	G	A	518/2245/2659		0.9662	-0.9595	0.3373		G	0.2946	0.3026
2	chr2:203726774	rs4675315	G	A	44/811/4568		1.105	1.723	0.0848		G	0.09097	0.08289
2	chr2:203727576	rs4675316	A	G	44/808/4571		1.109	1.79	0.07349		A	0.09097	0.08261
2	chr2:203729042	rs13426445	A	G	869/2589/1965		1.001	0.02861	0.9772		A	0.3995	0.3989
2	chr2:203729681	rs6725247	A	G	44/808/4571		1.106	1.745	0.08091		A	0.09081	0.08261
2	chr2:203730265	rs9288334	G	A	44/809/4570		1.107	1.763	0.07792		G	0.09097	0.0827
2	chr2:203737231	rs7604998	A	C	883/2583/1957		1.001	0.03626	0.9711		A	0.4017	0.401
2	chr2:203737398	rs62182214	G	A	577/2324/2522		0.9616	-1.111	0.2667		G	0.3126	0.3207
2	chr2:203737540	rs62182215	A	C	576/2323/2520		0.96	-1.158	0.2469		A	0.3123	0.3206
2	chr2:203740568	rs9288335	G	A	42/801/4579		1.112	1.838	0.06612		G	0.09017	0.08161
2	chr2:203746295	rs16839587	G	A	31/761/4626		0.9308	-1.143	0.2529		G	0.07086	0.07595
2	chr2:203746475	rs13033443	T	A	42/790/4580		1.119	1.93	0.0536		T	0.08978	0.08075
2	rs16839592	rs16839592	A	C	31/864/4516		0.9717	-0.4854	0.6274		A	0.08301	0.08557
2	chr2:203748451	rs7600392	A	G	566/2307/2550		0.9591	-1.181	0.2377		A	0.3085	0.3171
2	chr2:203751851	rs11894438	A	G	1304/2699/1420		0.9887	-0.3469	0.7287		A	0.4866	0.4893
2	chr2:203751921	rs6726311	G	A	42/796/4570		1.113	1.841	0.06569		G	0.09001	0.08136
2	chr2:203752294	rs62182250	A	G	522/2257/2642		0.9653	-0.9868	0.3237		A	0.2967	0.3045
2	chr2:203753784	rs2043446	A	G	42/797/4583		1.116	1.888	0.05902		A	0.09001	0.08124
2	chr2:203754705	rs2043447	C	G	42/800/4581		1.112	1.825	0.06805		C	0.09001	0.0815
2	chr2:203754771	rs2043448	G	A	523/2256/2644		0.9664	-0.9554	0.3394		G	0.2968	0.3044
2	chr2:203755833	rs10165638	A	G	42/798/4576		1.114	1.852	0.06399		A	0.09007	0.08143
2	chr2:203755850	rs10165647	A	C	42/798/4583		1.114	1.864	0.06226		A	0.09001	0.08132
2	chr2:203759254	rs10182274	G	A	916/2604/1903		1.005	0.1482	0.8822		G	0.4108	0.409
2	chr2:203761987	rs11675464	G	A	541/2294/2588		0.9704	-0.8457	0.3977		G	0.3045	0.3113
2	chr2:203765846	rs16839606	A	C	589/2339/2493		0.9719	-0.8116	0.417		A	0.3185	0.3244
2	chr2:203768393	rs2117266	A	C	590/2339/2487		0.9678	-0.9318	0.3515		A	0.3181	0.3249
2	chr2:203769134	rs11678215	G	A	596/2342/2483		0.97	-0.8694	0.3846		G	0.3197	0.326
2	chr2:203770306	rs4675323	A	G	44/807/4572		1.11	1.802	0.07155		A	0.09097	0.08252
2	chr2:203775513	rs2060388	A	G	38/785/4597		1.108	1.741	0.08171		A	0.08741	0.07943
2	chr2:203775608	rs59292249	C	A	40/938/4443		0.9931	-0.1223	0.9026		C	0.0932	0.09389
2	chr2:203777646	rs7369865	G	A	44/816/4561		1.099	1.639	0.1013		G	0.09113	0.08338
2	chr2:203778732	rs12477069	A	G	38/792/4587		1.101	1.645	0.1		A	0.08768	0.08012
2	chr2:203793880	rs12693982	G	A	858/2555/2009		1.009	0.2644	0.7915		G	0.3956	0.3939
2	chr2:203795282	rs10178417	A	G	38/785/4600		1.107	1.73	0.08358		A	0.0873	0.07938
2	chr2:203799132	rs2351773	C	G	38/786/4598		1.105	1.702	0.08885		C	0.0873	0.07949
2	chr2:203801009	rs6760281	G	A	44/815/4563		1.1	1.657	0.09751		G	0.09113	0.08327
2	chr2:203801285	rs7581515	C	A	541/2288/2593		0.9731	-0.7683	0.4423		C	0.3045	0.3108
2	chr2:203805572	rs7596734	A	T	38/785/4599		1.111	1.785	0.07428		A	0.0865	0.0794
2	chr2:203807467	rs2351774	G	A	503/2302/2618		0.9711	-0.8174	0.4137		G	0.2992	0.305
2	chr2:203809402	rs4625888	A	G	477/2290/2651		0.9717	-0.7952	0.4265		A	0.2936	0.2994
2	chr2:203812491	rs28662332	C	G	36/778/4609		1.107	1.706	0.08795		C	0.08522	0.07837
2	chr2:203813360	rs12617502	A	C	38/787/4597		1.103	1.657	0.09754		A	0.08621	0.07958
2	chr2:203813648	rs57235969	A	G	509/2306/2608		0.9687	-0.8864	0.3754		A	0.3002	0.3065
2	chr2:203814241	rs7584129	G	A	42/797/4581		1.112	1.825	0.06806		G	0.08889	0.08127
2	chr2:203814409	rs62183874	G	A	506/2301/2616		0.9706	-0.8337	0.4044		G	0.2996	0.3055
2	chr2:203815270	rs4675324	G	A	820/2579/2024		1.005	0.1507	0.8802		G	0.3899	0.389
2	chr2:203815493		G	A	31/870/4521		1.079	1.307	0.1911		G	0.09207	0.08595
2	chr2:203819465	rs3769814	G	C	1324/2686/1403		0.99	-0.3054	0.76		G	0.4895	0.4927
2	chr2:203822489	rs4673251	A	G	38/787/4597		1.105	1.684	0.09226		A	0.08634	0.07958
2	chr2:203823210	rs4675326	G	A	38/793/4589		1.099	1.593	0.1113		G	0.08655	0.08017
2	chr2:203824146	rs11693128	G	A	503/2304/2616		0.9708	-0.8272	0.4081		G	0.2994	0.3052
2	chr2:203825132	rs2351771	A	C	38/793/4585		1.099	1.599	0.1099		A	0.08662	0.08023
2	chr2:203825917	rs13408163	G	A	38/794/4584		1.096	1.545	0.1223		G	0.08653	0.08032
2	chr2:203828459	rs4673253	G	C	1325/2689/1409		0.995	-0.1512	0.8798		G	0.4901	0.4923
2	chr2:203832195	rs6722162	A	C	37/765/4620		1.119	1.894	0.05817		A	0.08506	0.07737
2	chr2:203834708	rs10174606	A	G	36/769/4612		1.12	1.899	0.05751		A	0.08528	0.07763
2	chr2:203837556	rs11683120	G	A	504/2300/2618		0.9709	-0.8224	0.4109		G	0.2992	0.3051
2	chr2:203838141	rs10211196	G	A	805/2571/2047		1.004	0.1065	0.9152		G	0.3859	0.3855
2	chr2:203838963	rs6713579	G	A	38/787/4597		1.104	1.673	0.09429		G	0.08637	0.07958
2	chr2:203839190	rs6714078	G	A	36/777/4608		1.106	1.699	0.0894		G	0.08522	0.07831
2	chr2:203844998	rs62183904	A	G	501/2295/2627		0.9744	-0.7227	0.4698		A	0.2988	0.304
2	chr2:203847149		A	T	1330/2680/1389		0.9875	-0.384	0.701		A	0.4907	0.4945
2	chr2:203849323	rs1594833	C	A	38/786/4593		1.108	1.741	0.08163		C	0.08659	0.07956
2	chr2:203850804	rs10169383	G	A	38/787/4598		1.104	1.673	0.09442		G	0.08634	0.07957
2	rs2043444	rs2043444	A	G	1246/2684/1491		0.993	-0.2136	0.8309		A	0.4741	0.4774
2	chr2:203855467	rs12470569	C	A	803/2577/2037		1.003	0.09867	0.9214		C	0.3859	0.3861
2	chr2:203857232	rs7608286	A	C	38/785/4600		1.107	1.727	0.08426		A	0.08634	0.07938
2	chr2:203858950	rs12468888	C	A	38/788/4592		1.104	1.675	0.09384		C	0.08653	0.07973
2	chr2:203860380	rs62183910	A	G	500/2294/2627		0.9719	-0.7935	0.4275		A	0.2981	0.3038
2	chr2:203860778	rs12693984	G	A	796/2567/2060		1.007	0.1948	0.8455		G	0.3845	0.3835
2	chr2:203862030		A	G	1333/2686/1400		0.987	-0.3987	0.6901		A	0.4898	0.4938
2	chr2:203862797	rs1048013	A	G	499/2296/2624		0.9724	-0.7797	0.4356		A	0.2983	0.3039
2	chr2:203865002	rs6435179	G	A	37/769/4615		1.115	1.822	0.0684		G	0.08509	0.07775
2	chr2:203873416	rs11888559	A	G	171/1537/3714		1.028	0.6324	0.5271		A	0.1756	0.1733
2	chr2:203875619	rs62183912	A	G	511/2321/2590		0.9738	-0.7426	0.4577		A	0.303	0.3083
2	chr2:203877509	rs6435181	A	C	38/786/4599		1.106	1.699	0.08933		A	0.08634	0.07948
2	chr2:203877519	rs6435182	G	A	39/786/4596		1.101	1.624	0.1044		G	0.08621	0.07969
2	chr2:203878075	rs4675331	A	C	38/786/4599		1.106	1.699	0.08933		A	0.08634	0.07948
2	chr2:203878460	rs35203139	A	G	33/770/4608		1.122	1.926	0.05411		A	0.08491	0.07725
2	chr2:203882933		A	C	961/2611/1850		0.9521	-1.474	0.1406		A	0.4063	0.418
2	chr2:203884333		G	A	28/685/4710		0.965	-0.5454	0.5855		G	0.06575	0.06832
2	chr2:203885058	rs34768102	G	A	953/2631/1839		0.9581	-1.279	0.2008		G	0.4082	0.4183
2	chr2:203885379	rs13030751	A	G	951/2632/1839		0.9594	-1.24	0.2151		A	0.4082	0.4181
2	chr2:203886722		G	A	48/924/4451		0.956	-0.7946	0.4269		G	0.08937	0.09404
2	chr2:203888328		A	T	48/923/4452		0.9544	-0.8236	0.4102		A	0.08908	0.09395
2	chr2:203888695	rs11886926	T	A	1350/2703/1369		0.987	-0.3974	0.691		T	0.4944	0.4982
2	chr2:203889577	rs6732652	A	G	959/2629/1834		0.9576	-1.297	0.1947		A	0.4091	0.4193
2	chr2:203900446	rs11682759	A	G	956/2632/1835		0.9578	-1.29	0.1972		A	0.4089	0.419
2	chr2:203901933	rs62183937	A	C	1347/2703/1373		0.9866	-0.4107	0.6813		A	0.4936	0.4976
2	chr2:203902663		G	A	48/923/4450		0.9561	-0.7913	0.4288		G	0.08927	0.09399
2	chr2:203903176		A	C	957/2629/1832		0.9579	-1.288	0.1978		A	0.4091	0.4193
2	chr2:203903908	rs13430194	C	A	975/2640/1808		0.9557	-1.358	0.1744		C	0.4127	0.4232
2	chr2:203906548	rs62183939	A	C	1346/2702/1374		0.9873	-0.3879	0.6981		A	0.4936	0.4974
2	chr2:203907504		C	A	19/721/4683		0.9305	-1.095	0.2736		C	0.06511	0.06998
2	chr2:203908008		A	G	43/955/4425		0.9754	-0.4442	0.6569		A	0.094	0.09598
2	chr2:203908523		A	C	43/941/4431		0.958	-0.7558	0.4498		A	0.09134	0.09483
2	chr2:203909287	rs7590439	A	C	34/763/4626		1.11	1.744	0.08114		A	0.08349	0.07662
2	chr2:203909310	rs60905637	G	A	515/2340/2567		0.9749	-0.7099	0.4777		G	0.3059	0.3108
2	chr2:203909528	rs10172500	A	G	34/763/4620		1.113	1.78	0.07504		A	0.08371	0.0767
2	chr2:203909813	rs10196646	A	G	963/2635/1824		0.955	-1.379	0.168		A	0.4098	0.4206
2	chr2:203911083	rs6435184	C	G	958/2629/1835		0.9575	-1.301	0.1932		C	0.4089	0.4191
2	chr2:203916349	rs7563751	G	A	958/2628/1837		0.9582	-1.278	0.2012		G	0.4089	0.419
2	chr2:203920001	rs4433982	G	A	955/2625/1843		0.9603	-1.214	0.2248		G	0.4084	0.4181
2	chr2:203920131	rs4315500	A	C	955/2624/1844		0.9597	-1.231	0.2182		A	0.4082	0.418
2	chr2:203920736	rs4675334	G	A	955/2628/1840		0.9591	-1.252	0.2106		G	0.4084	0.4184
2	chr2:203921748	rs6435185	A	G	38/784/4601		1.088	1.428	0.1532		A	0.08506	0.07929
2	chr2:203924804	rs4675336	G	A	35/768/4616		1.111	1.759	0.07859		G	0.08442	0.07732
2	chr2:203930068	rs7563826	A	T	959/2602/1832		0.9546	-1.389	0.1649		A	0.4082	0.4191
2	chr2:203942560	rs4261696	G	A	34/761/4628		1.114	1.797	0.07232		G	0.08347	0.07643
2	chr2:203943721	rs13430972	A	G	958/2631/1833		0.9567	-1.325	0.1853		A	0.4089	0.4193
2	chr2:203944505		G	A	13/538/4872		0.9518	-0.6606	0.5089		G	0.04947	0.052
2	chr2:203949884	rs11686036	G	A	512/2333/2568		0.9767	-0.6592	0.5097		G	0.3055	0.3101
2	chr2:203950576		A	G	23/737/4661		1.088	1.357	0.1749		A	0.07807	0.07222
2	chr2:203952674	rs7588790	A	T	959/2627/1837		0.958	-1.285	0.1988		A	0.409	0.419
2	chr2:203953745	rs9917202	G	C	960/2628/1835		0.9569	-1.319	0.1872		G	0.409	0.4193
2	chr2:203957644	rs11675251	G	A	518/2333/2570		0.9751	-0.7042	0.4813		G	0.3059	0.3107
2	chr2:203958934	rs10932014	C	A	48/920/4455		0.9601	-0.7175	0.4731		C	0.08924	0.09368
2	chr2:203960045	rs72940154	A	G	962/2631/1829		0.9574	-1.303	0.1925		A	0.4097	0.42
2	chr2:203961154	rs12233048	A	G	46/906/4463		0.9489	-0.9146	0.3604		A	0.08716	0.09215
2	chr2:203961976		G	A	23/542/4858		1.032	0.4408	0.6594		G	0.05506	0.05421
2	chr2:203965468	rs3769674	C	A	48/919/4456		0.9616	-0.6916	0.4892		C	0.08937	0.09358
2	chr2:203967368	rs11370456	A	G	1359/2702/1362		0.9888	-0.3439	0.7309		A	0.4963	0.4997
2	chr2:203969680	rs3731651	G	A	47/916/4460		0.9471	-0.9529	0.3407		G	0.08778	0.09312
2	chr2:203969968	rs3731652	C	G	961/2629/1833		0.9594	-1.242	0.2141		C	0.4098	0.4196
2	chr2:203974118	rs6712824	A	G	961/2624/1837		0.961	-1.191	0.2336		A	0.4098	0.4192
2	rs3769676	rs3769676	G	A	499/2307/2606		0.9587	-1.171	0.2417		G	0.2972	0.3053
2	chr2:203978013		A	G	47/912/4463		0.9509	-0.8814	0.3781		A	0.08778	0.09277
2	chr2:203979199	rs3769677	A	G	965/2623/1833		0.9566	-1.332	0.1829		A	0.4095	0.4199
2	chr2:203979462	rs998027	G	C	962/2626/1832		0.9584	-1.274	0.2027		G	0.4098	0.4197
2	chr2:203980335	rs1376877	A	G	516/2331/2576		0.9774	-0.6383	0.5233		A	0.3056	0.3101
2	chr2:203980685	rs2469966	G	A	35/769/4614		1.113	1.794	0.07278		G	0.08442	0.07743
2	chr2:203980701		G	A	22/506/4895		1.02	0.2719	0.7857		G	0.05043	0.05071
2	chr2:203983274	rs16839780	G	A	47/933/4443		0.95	-0.9038	0.3661		G	0.08921	0.09469
2	chr2:203984572	rs3769678	G	A	528/2357/2537		0.9772	-0.6485	0.5167		G	0.3101	0.3147
2	chr2:203985586	rs11289871	C	A	582/2404/2436		0.9728	-0.7839	0.4331		C	0.3241	0.329
2	chr2:203985723	rs1470790	G	A	974/2628/1821		0.9572	-1.312	0.1895		G	0.4117	0.4219
2	chr2:203985853	rs1470789	G	C	970/2625/1821		0.9581	-1.283	0.1993		G	0.4114	0.4214
2	chr2:203986036	rs2123119	A	G	47/909/4465		0.9534	-0.8353	0.4035		A	0.08781	0.09251
2	chr2:203986564	rs1452050	A	G	972/2630/1821		0.9574	-1.305	0.1919		A	0.4116	0.4217
2	chr2:203986953	rs17807416	A	T	528/2346/2547		0.974	-0.7389	0.46		A	0.3085	0.3138
2	chr2:203988159	rs2044946	C	A	47/933/4442		0.9498	-0.9086	0.3635		C	0.08921	0.09471
2	chr2:203988897	rs2060827	T	A	574/2396/2452		0.9742	-0.7432	0.4574		T	0.3222	0.3268
2	chr2:203989187	rs2044947	A	G	967/2637/1819		0.9594	-1.243	0.2138		A	0.4114	0.4214
2	chr2:203995378	rs2255047	A	G	174/1611/3638		1.086	1.972	0.04858		A	0.1934	0.1806
2	chr2:204000762	rs2469954	G	A	1302/2696/1424		0.9879	-0.3716	0.7102		G	0.484	0.4887
2	chr2:204004656		G	A	49/932/4442		0.9537	-0.8394	0.4013		G	0.09001	0.09497
2	chr2:204005457	rs10643013	A	G	40/810/4573		1.089	1.452	0.1464		A	0.08793	0.08206
2	chr2:204007012	rs73990636	A	C	34/780/4602		1.111	1.776	0.0758		A	0.08581	0.07829
2	chr2:204007047	rs2264901	C	A	44/869/4506		1.117	1.968	0.04903		C	0.09681	0.0883
2	chr2:204007501	rs2250800	A	G	32/763/4628		1.106	1.675	0.09394		A	0.08283	0.07625
2	chr2:204007785	rs7602076	G	A	48/946/4429		0.9519	-0.8759	0.3811		G	0.09081	0.09607
2	chr2:204009541	rs2250522	A	G	1312/2689/1422		0.9892	-0.331	0.7406		A	0.4855	0.4899
2	chr2:204009995	rs3214803	C	G	1321/2683/1412		0.9938	-0.1891	0.85		C	0.4882	0.4916
2	chr2:204010641	rs2250390	G	A	37/783/4602		1.099	1.584	0.1133		G	0.08522	0.07903
2	chr2:204012459	rs2465520	A	G	41/855/4527		1.092	1.532	0.1256		A	0.09304	0.08639
2	chr2:204013338	rs3814365	G	A	759/2518/2144		0.9758	-0.7202	0.4714		G	0.367	0.3723
2	chr2:204014601	rs55881728	G	A	668/2519/2235		1.012	0.3588	0.7197		G	0.36	0.3555
2	chr2:204014678	rs2247197	G	A	61/934/4428		1.072	1.277	0.2017		G	0.1023	0.09736
2	chr2:204015248	rs2247097	A	G	34/778/4611		1.094	1.498	0.134		A	0.0841	0.078
2	chr2:204015411	rs2247094	A	C	34/778/4605		1.096	1.53	0.1261		A	0.08429	0.07809
2	chr2:204018315	rs16839807	G	A	133/1395/3895		1.008	0.1802	0.857		G	0.1534	0.1531
2	chr2:204022067	rs2259038	A	G	36/783/4597		1.093	1.486	0.1373		A	0.08474	0.07893
2	chr2:204023639	rs11679740	A	G	507/2335/2581		0.9758	-0.6825	0.4949		A	0.3038	0.3088
2	chr2:204023863	rs72926436	A	C	507/2332/2584		0.9749	-0.7077	0.4791		A	0.3034	0.3085
2	chr2:204024777	rs2352079	A	G	508/2331/2583		0.9742	-0.7292	0.4659		A	0.3034	0.3086
2	chr2:204024878	rs2252163	G	A	36/784/4603		1.093	1.493	0.1354		G	0.08474	0.07892
2	chr2:204028084	rs11687186	G	C	511/2338/2573		0.9784	-0.6098	0.542		G	0.3053	0.3098
2	chr2:204029888	rs2256733	G	A	36/784/4597		1.092	1.475	0.1401		G	0.08474	0.07901
2	chr2:204030543	rs2469953	G	A	823/2612/1983		1.012	0.3476	0.7281		G	0.3948	0.3929
2	chr2:204030632	rs2256607	A	G	35/776/4607		1.108	1.723	0.08491		A	0.08496	0.07807
2	chr2:204032339	rs16839813	C	A	53/1014/4355		0.9718	-0.5285	0.5972		C	0.1007	0.1033
2	chr2:204033018	rs2256340	A	G	36/788/4592		1.086	1.388	0.1652		A	0.08493	0.07939
2	chr2:204035300	rs2469952	G	A	36/782/4605		1.089	1.43	0.1527		G	0.08442	0.07874
2	chr2:204035456	rs6732162	G	A	518/2358/2535		0.9853	-0.414	0.6789		G	0.3104	0.3136
2	chr2:204035884	rs2246118	G	A	841/2578/1992		1.013	0.3874	0.6984		G	0.3955	0.3936
2	chr2:204036193	rs2246024	G	A	36/782/4593		1.086	1.386	0.1659		G	0.08442	0.07891
2	chr2:204036411	rs2246015	G	A	36/782/4604		1.089	1.426	0.154		G	0.08442	0.07875
2	chr2:204036871	rs2246002	G	A	36/780/4602		1.091	1.458	0.1447		G	0.08445	0.07863
2	chr2:204037744	rs35193457	A	G	36/783/4604		1.089	1.432	0.1521		A	0.08458	0.07883
2	chr2:204039324	rs1376876	C	A	36/778/4605		1.093	1.488	0.1368		C	0.08429	0.07843
2	chr2:204040672	rs2469951	G	A	36/781/4601		1.098	1.561	0.1185		G	0.08496	0.07872
2	chr2:204043802	rs2469950	C	A	36/749/4604		1.105	1.657	0.0976		C	0.08258	0.07617
2	chr2:204044782	rs55844628	G	A	827/2608/1979		1.011	0.3123	0.7548		G	0.3954	0.3936
2	chr2:204044945	rs2469949	A	G	36/781/4606		1.091	1.458	0.1447		A	0.08442	0.07865
2	chr2:204046729	rs744421	A	G	36/781/4600		1.093	1.495	0.1349		A	0.08464	0.07873
2	chr2:204056361	rs2264903	C	A	36/778/4609		1.091	1.462	0.1436		C	0.08429	0.07837
2	chr2:204057529	rs2469960	C	A	36/781/4606		1.096	1.536	0.1245		C	0.08474	0.07865
2	chr2:204063068	rs2251317	A	G	36/778/4607		1.093	1.494	0.1352		A	0.08442	0.0784
2	chr2:204064067	rs2469962	A	G	804/2577/1991		1.008	0.2265	0.8208		A	0.3905	0.3895
2	chr2:204064756	rs2248312	A	G	16/778/4577		1.103	1.567	0.1171		A	0.08156	0.0754
2	chr2:204065500	rs2259819	A	G	36/778/4609		1.094	1.501	0.1333		A	0.08442	0.07837
2	chr2:204068446	rs2305417	G	A	511/2361/2543		0.9871	-0.3637	0.7161		G	0.3091	0.3124
2	chr2:204072395	rs10432517	C	A	97/1216/4110		0.9926	-0.1529	0.8785		C	0.1297	0.13
2	chr2:204074698	rs17477113	G	A	510/2345/2568		0.9776	-0.6333	0.5265		G	0.3053	0.3103
2	chr2:204074826	rs17477127	G	C	508/2343/2569		0.9772	-0.6432	0.5201		G	0.3049	0.3099
2	rs16839858	rs16839858	A	G	1303/2696/1424		1.012	0.3491	0.727		A	0.4923	0.4888
2	chr2:204075026	rs2258020	G	A	36/776/4586		1.099	1.577	0.1147		G	0.08485	0.07855
2	chr2:204080582	rs62182809	C	A	515/2354/2554		0.9841	-0.4497	0.6529		C	0.3083	0.312
2	chr2:204084238	rs2469956	A	T	36/778/4609		1.094	1.501	0.1333		A	0.08442	0.07837
2	chr2:204086116	rs11683935	C	G	510/2337/2576		0.9757	-0.6877	0.4916		C	0.3043	0.3095
2	chr2:204095922	rs2264235	G	A	34/772/4617		1.097	1.536	0.1246		G	0.08349	0.07745
2	chr2:204097423	rs2250111	A	T	34/772/4614		1.1	1.593	0.1111		A	0.08381	0.07749
2	rs2264234	rs2264234	A	G	34/772/4617		1.1	1.593	0.1112		A	0.08379	0.07745
2	chr2:204098850	rs34038820	A	G	34/772/4605		1.096	1.531	0.1257		A	0.08365	0.07762
2	chr2:204107580	rs2469961	C	A	34/778/4611		1.096	1.526	0.127		C	0.08395	0.078
2	chr2:204110460		G	A	12/545/4866		0.9427	-0.7898	0.4297		G	0.04949	0.05246
2	chr2:204111038	rs10176600	G	A	76/1095/4252		0.9448	-1.096	0.2732		G	0.1095	0.115
2	chr2:204111907	rs73060663	A	G	73/1071/4279		0.945	-1.082	0.2792		A	0.1071	0.1122
2	chr2:204112197	rs2245613	G	A	34/777/4611		1.104	1.647	0.09949		G	0.08442	0.07792
2	chr2:204113498	rs35128759	A	G	35/767/4619		1.105	1.661	0.09673		A	0.08379	0.0772
2	chr2:204114971	rs62182813	A	G	511/2357/2555		0.9823	-0.4981	0.6184		A	0.3079	0.3115
2	chr2:204116246	rs2469959	G	A	34/780/4608		1.101	1.604	0.1086		G	0.08442	0.0782
2	chr2:204118671	rs9678472	A	G	1318/2694/1409		1.005	0.1495	0.8812		A	0.4938	0.4916
2	chr2:204120666	rs12618230	G	A	34/782/4607		1.098	1.564	0.1179		G	0.08442	0.07837
2	chr2:204120935		A	C	60/1005/4357		0.9617	-0.7215	0.4706		A	0.09968	0.1037
2	chr2:204122034	rs72928425	A	C	24/569/4812		1.095	1.322	0.1861		A	0.06162	0.05708
2	chr2:204123484	rs34993407	C	A	34/786/4603		1.095	1.519	0.1288		C	0.08461	0.07874
2	chr2:204125087	rs12622645	G	A	34/783/4606		1.092	1.475	0.1401		G	0.08426	0.07846
2	chr2:204125166	rs12616275	A	G	34/783/4605		1.092	1.471	0.1412		A	0.08426	0.07848
2	chr2:204127173	rs72928437	G	A	34/785/4604		1.096	1.54	0.1236		G	0.08458	0.07865
2	rs1174604	rs1174604	G	A	509/2335/2579		0.9724	-0.7795	0.4357		G	0.3038	0.3091
2	chr2:204130575	rs11901836	G	A	34/785/4604		1.096	1.537	0.1242		G	0.08458	0.07865
2	chr2:204132794	rs1174606	G	A	1325/2735/1363		0.9888	-0.3415	0.7327		G	0.4939	0.4965
2	rs1174607	rs1174607	A	G	564/2429/2430		0.9948	-0.147	0.8831		A	0.328	0.328
2	chr2:204133317		A	T	15/605/4800		0.9361	-0.9329	0.3509		A	0.05476	0.05858
2	chr2:204135006	rs2222413	G	A	564/2430/2429		0.9945	-0.1553	0.8766		G	0.328	0.328
2	chr2:204135492	rs727361	G	A	1322/2735/1364		0.9877	-0.3747	0.7079		G	0.4935	0.4961
2	rs10174652	rs10174652	G	A	57/1016/4349		0.9508	-0.9344	0.3501		G	0.0999	0.1042
2	chr2:204135918	rs1452051	A	T	565/2436/2422		0.993	-0.1975	0.8434		A	0.3283	0.3288
2	rs6723390	rs6723390	A	G	148/1523/3750		0.987	-0.2963	0.767		A	0.1654	0.1678
2	chr2:204137695	rs35484187	T	A	23/627/4773		1.066	0.9588	0.3376		T	0.06511	0.06205
2	chr2:204137803	rs4675344	G	A	1325/2734/1363		0.9894	-0.3235	0.7463		G	0.4941	0.4965
2	chr2:204138338	rs11887555	A	G	1325/2736/1362		0.9883	-0.3573	0.7209		A	0.4939	0.4966
2	chr2:204139268	rs71427704	A	G	23/622/4778		1.073	1.045	0.2958		A	0.06495	0.06159
2	chr2:204141429	rs2030552	G	A	1324/2732/1366		0.986	-0.4285	0.6683		G	0.4928	0.4961
2	chr2:204143123	rs4675345	G	A	1324/2737/1362		0.9864	-0.4146	0.6784		G	0.4935	0.4965
2	chr2:204143905	rs4673257	G	A	1325/2737/1361		0.9865	-0.4106	0.6814		G	0.4936	0.4967
2	chr2:204145004	rs7557216	A	G	555/2429/2439		0.9952	-0.1349	0.8927		A	0.3265	0.3263
2	chr2:204146443	rs1403239	A	G	1314/2741/1366		0.9908	-0.2801	0.7794		A	0.4931	0.4952
2	chr2:204146774	rs12465401	G	A	1314/2742/1367		0.9908	-0.2804	0.7792		G	0.4931	0.4951
2	chr2:204146884	rs12466153	G	A	1315/2741/1367		0.9919	-0.2455	0.8061		G	0.4935	0.4952
2	chr2:204148004	rs7568353	A	G	1314/2742/1367		0.9902	-0.2977	0.766		A	0.493	0.4951
2	chr2:204148227	rs7609267	A	G	1314/2742/1367		0.9902	-0.2977	0.766		A	0.493	0.4951
2	chr2:204148326	rs7595502	G	A	1314/2742/1367		0.9902	-0.2977	0.766		G	0.493	0.4951
2	chr2:204148590	rs16839922	A	C	1313/2742/1368		0.9901	-0.302	0.7626		A	0.4928	0.4949
2	chr2:204148673	rs12989194	G	A	148/1531/3739		0.993	-0.1591	0.8736		G	0.1667	0.1686
2	chr2:204148838	rs16839928	A	C	1314/2741/1368		0.9918	-0.2498	0.8027		A	0.4933	0.495
2	chr2:204149750	rs13032082	T	A	1315/2739/1369		0.9929	-0.2156	0.8293		T	0.4935	0.495
2	chr2:204149802	rs13032680	C	A	1315/2739/1369		0.9934	-0.1993	0.842		C	0.4936	0.495
2	chr2:204149934	rs35621488	G	A	1315/2739/1369		0.9935	-0.1962	0.8445		G	0.4936	0.495
2	chr2:204150661	rs4675347	T	A	1314/2739/1370		0.9932	-0.2055	0.8372		T	0.4935	0.4948
2	chr2:204150692	rs4675348	A	G	1314/2739/1370		0.9932	-0.2055	0.8372		A	0.4935	0.4948
2	chr2:204150801	rs12989998	G	C	1314/2742/1366		0.9915	-0.257	0.7972		G	0.4935	0.4952
2	chr2:204150878	rs952172	A	G	555/2428/2440		0.9985	-0.04335	0.9654		A	0.327	0.3262
2	chr2:204151544	rs12996126	A	G	1310/2738/1367		0.9926	-0.2251	0.8219		A	0.4931	0.4947
2	chr2:204152576	rs7572405	G	A	1296/2736/1386		0.9929	-0.2146	0.83		G	0.4906	0.4917
2	rs1181389	rs1181389	G	A	35/842/4536		0.918	-1.412	0.1579		G	0.07665	0.08424
2	rs1374713	rs1374713	G	A	37/831/4555		0.9648	-0.5964	0.5509		G	0.0798	0.08344
2	rs2193449	rs2193449	G	A	385/2063/2975		1.016	0.4314	0.6662		G	0.2624	0.2612
2	rs2216321	rs2216321	A	G	56/954/4413		0.9407	-1.097	0.2725		A	0.09208	0.09829
2	rs2241741	rs2241741	G	A	995/2642/1786		1.037	1.114	0.2652		G	0.4378	0.4271
2	rs1510772	rs1510772	A	G	1024/2665/1734		1.015	0.4479	0.6542		A	0.4422	0.4345
2	rs849503	rs849503	T	A	132/1509/3781		0.9889	-0.2508	0.802		T	0.1641	0.1635
2	rs4675605	rs4675605	A	T	62/1097/4264		1.003	0.04871	0.9611		A	0.1152	0.1126
2	rs2277909	rs2277909	G	A	410/2252/2760		0.9122	-2.49	0.01276		G	0.2643	0.2833
2	rs2887915	rs2887915	G	A	718/2520/2185		0.9835	-0.4873	0.6261		G	0.3618	0.3647
2	rs10490320	rs10490320	A	G	718/2518/2187		0.9832	-0.4982	0.6183		A	0.3616	0.3646
2	rs12613336	rs12613336	G	A	151/1529/3742		0.9409	-1.384	0.1662		G	0.161	0.1688
2	rs4673558	rs4673558	A	G	124/1388/3906		1.032	0.6969	0.4859		A	0.1545	0.151
2	rs4673602	rs4673602	G	A	883/2577/1963		0.9628	-1.139	0.2546		G	0.393	0.4004
2	rs1836726	rs1836726	A	G	903/2626/1894		0.9619	-1.168	0.2428		A	0.4025	0.4086
2	rs10804195	rs10804195	G	A	795/2580/2048		1.015	0.4302	0.6671		G	0.3886	0.3845
2	rs2049158	rs2049158	G	A	775/2557/2091		0.9836	-0.4898	0.6242		G	0.3764	0.3787
2	rs10170838	rs10170838	G	A	91/1214/4117		1.001	0.02246	0.9821		G	0.1262	0.1287
2	rs6745153	rs6745153	A	G	437/2189/2794		1.046	1.242	0.2142		A	0.2916	0.2826
2	rs10497988	rs10497988	G	A	556/2334/2533		0.9522	-1.399	0.1619		G	0.3071	0.3177
2	rs3768790	rs3768790	A	G	294/1916/3213		0.9594	-1.063	0.2876		A	0.2225	0.2309
2	rs2708175	rs2708175	A	G	752/2561/2109		1.027	0.7982	0.4248		A	0.379	0.3749
2	rs4146002	rs4146002	G	A	75/1058/4283		0.9683	-0.6167	0.5374		G	0.1086	0.1115
2	rs12612233	rs12612233	G	A	418/2215/2788		0.972	-0.77	0.4413		G	0.2745	0.2814
2	rs6435918	rs6435918	A	G	25/766/4632		0.9249	-1.232	0.2181		A	0.06974	0.07524
2	rs4257398	rs4257398	A	G	75/1211/4137		0.9343	-1.335	0.1818		A	0.1162	0.1255
2	rs934151	rs934151	G	A	292/1834/3294		0.994	-0.1544	0.8773		G	0.2219	0.2231
2	rs715051	rs715051	A	G	324/2129/2966		0.993	-0.1845	0.8536		A	0.2567	0.2562
2	rs11694299	rs11694299	G	A	931/2699/1793		0.9739	-0.7956	0.4263		G	0.4133	0.4205
2	rs12694422	rs12694422	G	A	437/2209/2776		0.9272	-2.065	0.03891		G	0.2667	0.2843
2	rs2059693	rs2059693	A	G	317/1914/3191		0.9506	-1.305	0.1919		A	0.2244	0.235
2	rs982458	rs982458	A	G	97/1245/4081		1.046	0.9471	0.3436		A	0.1363	0.1327
2	rs6747324	rs6747324	G	A	401/2065/2956		0.9789	-0.5779	0.5633		G	0.2605	0.2644
2	rs2893611	rs2893611	A	G	320/2003/3099		0.988	-0.3173	0.751		A	0.2395	0.2437
2	rs2116540	rs2116540	G	A	14/676/4733		1.02	0.2961	0.7671		G	0.06799	0.06491
2	rs889835	rs889835	A	G	1303/2710/1407		0.998	-0.06125	0.9512		A	0.4895	0.4904
2	rs13002902	rs13002902	A	T	136/1407/3880		0.9448	-1.237	0.2161		A	0.1462	0.1548
2	rs11884475	rs11884475	A	G	80/1133/4209		1.052	1.026	0.3051		A	0.124	0.1192
2	rs6737886	rs6737886	A	G	80/1143/4199		1.049	0.9539	0.3401		A	0.1246	0.1202
2	rs10168404	rs10168404	A	C	378/2134/2887		0.9809	-0.5196	0.6034		A	0.2646	0.2676
2	rs16864919	rs16864919	A	G	378/2155/2889		0.9785	-0.585	0.5585		A	0.2647	0.2684
2	rs908720	rs908720	G	A	182/1621/3620		1.034	0.7917	0.4285		G	0.1876	0.183
2	rs16866816	rs16866816	A	G	44/757/4620		0.9891	-0.1824	0.8553		A	0.07697	0.07794
2	rs10498200	rs10498200	G	A	219/1739/3465		1.074	1.785	0.07431		G	0.2142	0.2007
2	rs1922531	rs1922531	C	A	1097/2747/1579		0.9738	-0.8036	0.4216		C	0.4516	0.4556
2	rs6706802	rs6706802	G	A	816/2570/2037		0.925	-2.305	0.02114		G	0.3742	0.3874
2	rs16824283	rs16824283	G	C	304/1938/3178		1.059	1.502	0.133		G	0.2489	0.2349
2	rs7592831	rs7592831	A	G	87/1248/4084		0.9573	-0.8854	0.3759		A	0.1257	0.1312
2	rs10199329	rs10199329	G	A	272/1833/3316		0.9566	-1.112	0.2659		G	0.2097	0.2192
2	rs3845826	rs3845826	G	A	355/1980/3087		1.049	1.265	0.2058		G	0.2557	0.2481
2	rs6436845	rs6436845	A	G	1103/2664/1654		0.9423	-1.805	0.07103		A	0.435	0.4492
2	rs1345281	rs1345281	A	G	1213/2707/1503		0.9375	-1.968	0.0491		A	0.458	0.4733
2	rs6752370	rs6752370	G	A	287/1991/3145		0.9822	-0.465	0.6419		G	0.2327	0.2365
2	rs2580823	rs2580823	A	G	900/2644/1879		0.9867	-0.4014	0.6881		A	0.4071	0.4097
2	rs12052869	rs12052869	A	G	62/1037/4323		0.9686	-0.6046	0.5455		A	0.1064	0.1071
2	rs10933436	rs10933436	C	A	1188/2712/1523		1.007	0.225	0.822		C	0.4716	0.4691
2	rs11693862	rs11693862	A	G	1187/2712/1523		1.008	0.2393	0.8109		A	0.4716	0.469
2	rs1046974	rs1046974	A	G	1005/2655/1762		0.9759	-0.7383	0.4603		A	0.4247	0.4302
2	rs838709	rs838709	C	A	349/2083/2991		0.9892	-0.2897	0.772		C	0.2533	0.2564
2	rs6712962	rs6712962	G	A	805/2570/2036		0.988	-0.3616	0.7176		G	0.3828	0.3863
2	rs676959	rs676959	A	G	1087/2653/1683		0.998	-0.06239	0.9503		A	0.4427	0.445
2	rs7419961	rs7419961	A	G	180/1587/3654		0.986	-0.3326	0.7394		A	0.1754	0.1796
2	rs2885956	rs2885956	A	G	191/1586/3645		0.9848	-0.3619	0.7174		A	0.1778	0.1815
2	rs1405130	rs1405130	G	A	334/2106/2983		0.9852	-0.3919	0.6951		G	0.252	0.2558
2	rs13011120	rs13011120	A	G	409/2202/2812		0.998	-0.05416	0.9568		A	0.2774	0.2784
2	rs12616727	rs12616727	C	A	81/1190/4152		1.043	0.8485	0.3962		C	0.1293	0.1247
2	rs12692166	rs12692166	A	G	403/2137/2883		0.991	-0.2455	0.8061		A	0.2699	0.2713
2	rs4663731	rs4663731	A	G	944/2625/1852		1.024	0.725	0.4685		A	0.4244	0.4163
2	rs11693556	rs11693556	A	G	94/1153/4175		1.039	0.7811	0.4347		A	0.1285	0.1237
2	rs7606519	rs7606519	A	G	800/2574/2039		1.073	2.099	0.03585		A	0.4001	0.3856
2	rs10933588	rs10933588	G	A	258/1801/3363		0.9897	-0.2616	0.7936		G	0.2138	0.2137
2	rs13004015	rs13004015	G	A	262/1827/3334		0.9888	-0.2842	0.7762		G	0.2162	0.2168
2	rs1316929	rs1316929	G	A	34/842/4547		1.038	0.6282	0.5299		G	0.08714	0.0839
2	rs10804410	rs10804410	A	C	496/2267/2660		1.023	0.6525	0.5141		A	0.3061	0.3005
2	rs2286321	rs2286321	G	A	864/2671/1888		0.9816	-0.5513	0.5814		G	0.4009	0.4056
2	rs13382756	rs13382756	A	C	18/608/4796		0.9351	-0.9542	0.34		A	0.0565	0.05939
2	rs3935095	rs3935095	A	G	704/2514/2205		0.9586	-1.235	0.2169		A	0.3525	0.3616
3	rs471342	rs471342	A	G	1228/2698/1497		0.9606	-1.229	0.2192		A	0.4615	0.4752
3	rs9310530	rs9310530	A	G	486/2308/2628		0.9702	-0.8507	0.3949		A	0.2992	0.3025
3	rs9653977	rs9653977	A	G	926/2561/1936		0.9999	-0.002606	0.9979		A	0.4057	0.4069
3	rs901854	rs901854	G	A	316/1933/3159		0.977	-0.6073	0.5436		G	0.235	0.2371
3	rs3792511	rs3792511	C	A	144/1524/3755		1.103	2.266	0.02343		C	0.179	0.1671
3	rs13088606	rs13088606	A	G	187/1622/3614		1.034	0.7996	0.4239		A	0.1906	0.184
3	rs6780750	rs6780750	G	A	307/1977/3139		1.041	1.066	0.2864		G	0.2472	0.2389
3	rs7632085	rs7632085	A	G	348/1952/3123		1.026	0.6942	0.4876		A	0.2495	0.2441
3	rs586014	rs586014	A	G	951/2633/1839		0.95	-1.555	0.12		A	0.4039	0.4181
3	rs307578	rs307578	A	G	327/1901/3181		0.9738	-0.6933	0.4881		A	0.2311	0.2362
3	rs4547681	rs4547681	G	A	29/709/4685		1.04	0.6223	0.5338		G	0.07373	0.07072
3	rs2648701	rs2648701	A	G	115/1360/3947		0.978	-0.4807	0.6307		A	0.1436	0.1466
3	rs17038418	rs17038418	A	C	294/1868/3261		1.014	0.3512	0.7254		A	0.2271	0.2264
3	rs9848869	rs9848869	A	G	689/2342/2391		0.9951	-0.1437	0.8857		A	0.3428	0.343
3	rs6803493	rs6803493	G	A	509/2330/2584		0.9957	-0.1198	0.9046		G	0.3053	0.3087
3	rs4685233	rs4685233	G	A	956/2647/1819		1.059	1.741	0.08165		G	0.4333	0.4204
3	rs2636755	rs2636755	G	A	852/2607/1956		1.055	1.592	0.1113		G	0.4105	0.3981
3	rs903061	rs903061	C	A	817/2615/1985		1.071	2.033	0.04203		C	0.4074	0.3922
3	rs545114	rs545114	A	G	1019/2618/1786		1.012	0.3618	0.7175		A	0.4352	0.4293
3	chr3:15509203	rs2739046	G	A	641/2397/2384		0.9541	-1.361	0.1736		G	0.3302	0.3393
3	chr3:15509721		A	G	65/1015/4343		0.9953	-0.08897	0.9291		A	0.1049	0.1056
3	chr3:15510186		A	G	65/1015/4343		0.9974	-0.04826	0.9615		A	0.1051	0.1056
3	chr3:15510914	rs61683551	A	G	159/1583/3681		1.048	1.091	0.2755		A	0.1791	0.1753
3	chr3:15510923		G	A	65/1015/4342		0.9965	-0.06525	0.948		G	0.105	0.1056
3	chr3:15511325		C	A	65/1015/4343		0.9968	-0.06023	0.952		C	0.105	0.1056
3	chr3:15511638	rs73031548	A	G	644/2395/2384		0.9517	-1.434	0.1516		A	0.33	0.3396
3	chr3:15511710		A	G	65/1015/4341		0.9947	-0.09947	0.9208		A	0.1049	0.1056
3	chr3:15511837	rs964296	C	A	743/2514/2166		1.022	0.6557	0.512		C	0.3753	0.3688
3	chr3:15512133	rs964295	A	T	743/2514/2166		1.023	0.6774	0.4982		A	0.3755	0.3688
3	chr3:15512996	rs9847828	G	A	1102/2670/1651		0.9615	-1.189	0.2344		G	0.4408	0.4494
3	chr3:15513244	rs2045301	T	A	1091/2647/1683		0.9543	-1.417	0.1564		T	0.4354	0.4454
3	chr3:15513481	rs73816220	G	A	161/1582/3680		1.052	1.184	0.2365		G	0.1799	0.1755
3	chr3:15515441		A	G	743/2515/2165		1.022	0.654	0.5131		A	0.3755	0.3689
3	chr3:15515477	rs2605396	A	C	743/2516/2164		1.022	0.6397	0.5224		A	0.3755	0.369
3	chr3:15516041	rs9821793	A	C	743/2509/2166		1.023	0.6843	0.4938		A	0.3756	0.3687
3	chr3:15516218	rs67880481	G	A	1086/2648/1686		0.9566	-1.346	0.1784		G	0.4348	0.4446
3	chr3:15517294	rs6777812	A	G	182/1653/3588		1.04	0.9398	0.3473		A	0.1891	0.186
3	chr3:15517777	rs9883674	A	G	183/1655/3585		1.038	0.894	0.3713		A	0.1893	0.1863
3	chr3:15518140	rs57486945	A	G	162/1585/3675		1.049	1.112	0.2662		A	0.18	0.176
3	chr3:15519347	rs56274132	G	A	161/1582/3679		1.048	1.099	0.2716		G	0.1794	0.1756
3	chr3:15519533	rs56119128	A	G	161/1583/3679		1.051	1.174	0.2403		A	0.1799	0.1756
3	chr3:15520109	rs9823378	A	G	161/1595/3667		1.048	1.097	0.2727		A	0.1805	0.1767
3	chr3:15520479	rs17041248	C	G	638/2396/2387		0.954	-1.362	0.1731		C	0.3297	0.3387
3	chr3:15521872	rs9830070	G	A	742/2520/2161		1.021	0.6027	0.5467		G	0.3755	0.3692
3	chr3:15521874	rs9830071	G	A	742/2519/2161		1.021	0.6046	0.5454		G	0.3755	0.3691
3	chr3:15522314	rs17041251	A	G	182/1654/3587		1.04	0.9299	0.3524		A	0.1891	0.1861
3	chr3:15522868	rs56154600	A	T	764/2497/2160		1.022	0.6393	0.5226		A	0.3779	0.3712
3	chr3:15523135	rs983290	A	G	742/2520/2160		1.02	0.5862	0.5577		A	0.3755	0.3692
3	chr3:15523455	rs66505353	G	A	1086/2652/1685		0.9574	-1.318	0.1874		G	0.4354	0.4448
3	chr3:15524909	rs9846266	G	A	742/2520/2161		1.021	0.6027	0.5467		G	0.3755	0.3692
3	rs6781355	rs6781355	C	A	183/1664/3576		1.036	0.8435	0.399		C	0.1898	0.1872
3	chr3:15526083		A	G	65/1013/4344		0.9964	-0.06773	0.946		A	0.1048	0.1054
3	chr3:15526219		A	G	65/1012/4345		0.9981	-0.03658	0.9708		A	0.1049	0.1053
3	chr3:15527788	rs73031583	A	G	636/2395/2392		0.9568	-1.28	0.2006		A	0.3296	0.3381
3	chr3:15528260	rs56099008	G	A	808/2521/2093		1.016	0.4877	0.6258		G	0.3873	0.3815
3	chr3:15528593		G	A	66/1013/4344		0.9984	-0.02919	0.9767		G	0.105	0.1056
3	chr3:15528681	rs1869856	G	C	185/1664/3574		1.037	0.8758	0.3811		G	0.1904	0.1875
3	chr3:15528785	rs68146283	A	G	1071/2651/1701		0.9563	-1.355	0.1755		A	0.432	0.4419
3	chr3:15529237		G	A	161/1597/3664		1.045	1.027	0.3045		G	0.1804	0.177
3	chr3:15529630	rs905651	G	A	1069/2650/1699		0.955	-1.393	0.1638		G	0.4318	0.4419
3	chr3:15530274	rs2124493	A	G	161/1596/3665		1.045	1.034	0.3012		A	0.1803	0.1769
3	chr3:15532394		A	G	63/999/4360		0.9905	-0.1777	0.8589		A	0.1023	0.1037
3	chr3:15533173		A	G	161/1598/3664		1.045	1.04	0.2981		A	0.1805	0.177
3	chr3:15533956		A	C	64/995/4358		0.991	-0.1685	0.8662		A	0.1022	0.1037
3	chr3:15534173	rs12629790	G	A	1104/2701/1618		0.949	-1.58	0.114		G	0.4414	0.4526
3	chr3:15535340	rs67821448	A	G	743/2526/2151		1.027	0.7868	0.4314		A	0.3779	0.3701
3	chr3:15535671		A	G	624/2401/2398		0.9523	-1.41	0.1585		A	0.327	0.3364
3	chr3:15536615	rs4490334	A	G	743/2519/2161		1.027	0.7993	0.4241		A	0.3771	0.3693
3	chr3:15537250	rs4685251	G	A	1255/2727/1441		0.9563	-1.355	0.1755		G	0.4746	0.4829
3	chr3:15537710	rs6786296	A	G	739/2526/2158		1.032	0.9193	0.3579		A	0.3776	0.3692
3	chr3:15537835	rs17041264	A	G	65/1001/4357		0.9973	-0.05098	0.9593		A	0.1036	0.1043
3	chr3:15538182	rs73033051	A	G	529/2261/2633		0.951	-1.424	0.1546		A	0.2956	0.306
3	chr3:15538361	rs3806660	A	G	749/2530/2143		1.027	0.7819	0.4343		A	0.3792	0.3714
3	chr3:15538704	rs3806659	A	G	66/1012/4338		0.9968	-0.06003	0.9521		A	0.105	0.1056
3	chr3:15539407	rs73033057	A	G	618/2398/2407		0.9511	-1.445	0.1484		A	0.3254	0.3351
3	chr3:15539457	rs989682	G	A	1226/2723/1474		1.023	0.7003	0.4837		G	0.4842	0.4771
3	chr3:15540687	rs3821787	G	A	619/2399/2405		0.9501	-1.475	0.1402		G	0.3256	0.3353
3	chr3:15542971		G	C	167/1598/3658		1.045	1.031	0.3025		G	0.1816	0.1781
3	chr3:15543743	rs17041271	A	C	752/2522/2149		1.027	0.802	0.4226		A	0.379	0.3712
3	chr3:15544262	rs17041274	G	A	67/1010/4343		0.9973	-0.05171	0.9588		G	0.1052	0.1055
3	chr3:15544479	rs2036517	G	C	752/2523/2148		1.027	0.7987	0.4245		G	0.379	0.3713
3	chr3:15544530	rs2036518	A	G	161/1604/3658		1.046	1.054	0.2919		A	0.1811	0.1776
3	chr3:15545938	rs73033070	G	A	626/2406/2391		0.9542	-1.351	0.1767		G	0.3288	0.3373
3	chr3:15547076	rs9876049	A	G	773/2527/2123		1.031	0.9137	0.3609		A	0.3837	0.3755
3	chr3:15547466	rs73033075	A	G	629/2407/2387		0.9533	-1.38	0.1676		A	0.3291	0.3379
3	chr3:15547959	rs10865733	A	G	748/2523/2152		1.028	0.8293	0.4069		A	0.3786	0.3706
3	chr3:15550030		A	G	57/973/4392		1.001	0.009418	0.9925		A	0.09968	0.1002
3	chr3:15550331	rs73033078	G	A	631/2409/2383		0.952	-1.42	0.1555		G	0.3294	0.3385
3	chr3:15552571	rs4305404	A	G	167/1616/3639		1.038	0.879	0.3794		A	0.1824	0.1798
3	chr3:15552891	rs4124949	A	G	748/2522/2153		1.029	0.8513	0.3946		A	0.3786	0.3705
3	chr3:15553594		G	A	61/989/4373		1.005	0.0848	0.9324		G	0.1025	0.1024
3	chr3:15554896	rs11707889	A	C	169/1649/3605		1.032	0.7507	0.4528		A	0.1851	0.1832
3	rs2061187	rs2061187	G	A	61/989/4373		1.006	0.1074	0.9145		G	0.1026	0.1024
3	chr3:15555588	rs1456084	A	G	735/2513/2175		1.032	0.9212	0.357		A	0.3757	0.3672
3	chr3:15555678	rs2242459	A	G	735/2512/2175		1.032	0.9369	0.3488		A	0.3758	0.3672
3	chr3:15555820	rs6764437	T	A	735/2513/2173		1.031	0.9109	0.3623		T	0.3757	0.3674
3	chr3:15556517		A	G	61/989/4372		1.004	0.07459	0.9405		A	0.1025	0.1025
3	chr3:15557142	rs57585071	A	T	627/2391/2405		0.95	-1.482	0.1384		A	0.3262	0.3361
3	chr3:15558088		G	A	61/993/4369		1.003	0.06326	0.9496		G	0.1028	0.1028
3	chr3:15558422	rs55718570	G	A	624/2389/2407		0.9541	-1.357	0.1746		G	0.3268	0.3355
3	chr3:15558508		G	A	72/1181/4170		1.035	0.6889	0.4909		G	0.1237	0.1222
3	chr3:15560159		A	G	127/1448/3848		1.034	0.7379	0.4606		A	0.1596	0.1569
3	chr3:15560340	rs56822886	A	G	740/2511/2168		1.029	0.8346	0.4039		A	0.3761	0.3682
3	chr3:15564595	rs12633887	G	A	816/2556/2051		1.014	0.4168	0.6768		G	0.3907	0.3861
3	chr3:15569888		G	A	290/1877/3256		0.9856	-0.3718	0.7101		G	0.2241	0.2265
3	chr3:15571398	rs58749316	A	C	791/2518/2114		0.9457	-1.654	0.09812		A	0.3666	0.378
3	chr3:15571663	rs6442533	G	A	1317/2718/1387		0.9432	-1.773	0.0762		G	0.4801	0.4935
3	chr3:15575392	rs73033099	A	G	785/2516/2121		0.9458	-1.652	0.09861		A	0.3656	0.3768
3	chr3:15575575	rs4364150	G	A	62/1006/4354		1.011	0.1995	0.8419		G	0.1039	0.1042
3	chr3:15576026	rs6785700	G	A	1356/2722/1343		0.943	-1.783	0.07458		G	0.4882	0.5012
3	chr3:15579482	rs34465866	G	A	704/2506/2212		0.9334	-2.011	0.04434		G	0.3476	0.3609
3	chr3:15581775	rs2221382	A	G	92/1237/4094		1.008	0.1714	0.8639		A	0.1305	0.131
3	chr3:15581920		A	G	93/1231/4096		1.012	0.2381	0.8118		A	0.1307	0.1307
3	chr3:15583256		G	A	139/1566/3702		1.05	1.114	0.2655		G	0.1748	0.1705
3	chr3:15585074	rs905650	A	G	136/1545/3742		1.054	1.202	0.2292		A	0.1724	0.1675
3	rs17485390	rs17485390	G	A	209/1712/3499		1.032	0.7683	0.4423		G	0.203	0.1965
3	chr3:15588283	rs56298314	C	A	785/2486/2114		0.9445	-1.689	0.09114		C	0.3652	0.3766
3	chr3:15589343	rs12635456	G	A	787/2515/2121		0.9468	-1.621	0.105		G	0.3659	0.377
3	chr3:15591848		C	A	138/1552/3727		1.063	1.408	0.1591		C	0.1749	0.1687
3	chr3:15593496	rs4527361	G	A	61/1003/4358		1.013	0.2477	0.8044		G	0.1036	0.1037
3	chr3:15596147	rs7648958	A	G	1310/2721/1392		0.9441	-1.745	0.08093		A	0.4791	0.4924
3	chr3:15597775	rs6806255	G	A	821/2571/2030		0.9366	-1.944	0.05195		G	0.3754	0.3885
3	chr3:15598620		C	G	62/1002/4357		1.012	0.2275	0.82		C	0.1036	0.1039
3	chr3:15598766	rs6797119	A	G	1312/2719/1392		0.9469	-1.655	0.098		A	0.4799	0.4926
3	chr3:15602058	rs57386730	G	A	785/2514/2124		0.9459	-1.646	0.09977		G	0.3653	0.3765
3	chr3:15608004	rs11296184	C	A	784/2515/2124		0.9455	-1.658	0.09724		C	0.3653	0.3765
3	chr3:15611124		G	A	61/1003/4358		1.013	0.2414	0.8092		G	0.1036	0.1037
3	chr3:15614448	rs6784844	A	G	1313/2725/1385		0.9454	-1.703	0.0885		A	0.4804	0.4934
3	chr3:15616975	rs6773994	A	G	1310/2720/1393		0.9453	-1.706	0.08792		A	0.4794	0.4923
3	chr3:15618179	rs2279841	A	G	783/2519/2120		0.9481	-1.577	0.1148		A	0.3659	0.3767
3	chr3:15619079	rs1504099	G	A	785/2515/2123		0.9468	-1.618	0.1056		G	0.3658	0.3766
3	chr3:15619199	rs73030389	A	G	129/1373/3921		0.9182	-1.845	0.06508		A	0.1416	0.1504
3	rs7651039	rs7651039	A	G	489/2286/2644		1.004	0.1074	0.9145		A	0.3033	0.3012
3	chr3:15624281	rs73030393	T	A	650/2447/2313		0.9373	-1.866	0.06202		T	0.3348	0.3463
3	chr3:15624355	rs73030395	A	G	650/2436/2316		0.9381	-1.844	0.06516		A	0.3346	0.3458
3	chr3:15624554	rs924814	G	A	490/2293/2640		1.002	0.04521	0.9639		G	0.3037	0.3018
3	chr3:15625332		A	G	63/1028/4331		1.03	0.5535	0.5799		A	0.1077	0.1064
3	chr3:15626782	rs55908585	A	C	147/1442/3834		0.9296	-1.625	0.1041		A	0.1523	0.1601
3	chr3:15628617	rs2455820	G	A	287/1950/3186		1.076	1.906	0.0567		G	0.2424	0.2327
3	chr3:15630347	rs2470541	C	A	286/1945/3189		1.075	1.898	0.05773		C	0.2419	0.2322
3	chr3:15632086	rs2455810	T	A	491/2290/2642		1.002	0.06098	0.9514		T	0.3034	0.3017
3	chr3:15636175	rs56263384	G	A	672/2453/2298		0.9424	-1.723	0.0849		G	0.3399	0.3501
3	chr3:15638064	rs2455826	A	C	287/1946/3190		1.075	1.89	0.05877		A	0.2419	0.2323
3	chr3:15639058		G	A	72/1100/4251		1.055	1.062	0.2884		G	0.1199	0.1147
3	chr3:15641138		A	C	288/1946/3188		1.074	1.853	0.06388		A	0.2419	0.2326
3	chr3:15641860	rs2455823	A	G	948/2632/1843		1.003	0.08402	0.933		A	0.4184	0.4175
3	chr3:15642387	rs2455916	G	A	490/2289/2644		1.004	0.1225	0.9025		G	0.3035	0.3014
3	chr3:15646030	rs9310479	A	G	673/2452/2297		0.9415	-1.752	0.07985		A	0.3398	0.3502
3	chr3:15647608	rs1021849	G	A	673/2454/2296		0.9408	-1.771	0.07648		G	0.3398	0.3504
3	chr3:15648356	rs12639040	T	A	677/2448/2298		0.945	-1.648	0.09929		T	0.3409	0.3505
3	chr3:15649512	rs73032008	T	A	672/2454/2297		0.9411	-1.763	0.07786		T	0.3398	0.3502
3	chr3:15649591	rs2471806	G	A	288/1946/3189		1.074	1.87	0.06154		G	0.242	0.2325
3	chr3:15649673	rs2455822	G	A	289/1945/3187		1.072	1.825	0.06794		G	0.2419	0.2327
3	chr3:15651430	rs6773682	G	A	490/2290/2643		1.006	0.1598	0.873		G	0.3039	0.3015
3	chr3:15651569	rs2471807	A	G	669/2444/2310		1.054	1.54	0.1236		A	0.3564	0.3487
3	chr3:15652554	rs2280771	G	C	1168/2728/1526		0.9424	-1.791	0.07327		G	0.4552	0.467
3	chr3:15652558	rs741747	G	A	1168/2728/1526		0.943	-1.774	0.07613		G	0.4553	0.467
3	chr3:15654530	rs2734309	A	G	376/2124/2923		0.9791	-0.5685	0.5697		A	0.2616	0.2652
3	chr3:15660141	rs7640807	A	G	496/2302/2625		1.008	0.2177	0.8277		A	0.3066	0.3037
3	chr3:15662902	rs57114474	A	G	916/2646/1860		0.927	-2.279	0.02269		A	0.3977	0.4129
3	chr3:15663651	rs3796305	A	G	50/951/4422		1.018	0.3145	0.7532		A	0.09703	0.0969
3	chr3:15663692	rs2455852	A	G	661/2490/2272		1.022	0.6501	0.5156		A	0.3568	0.3515
3	chr3:15663798	rs3796302	A	G	916/2647/1859		0.9261	-2.306	0.0211		A	0.3975	0.413
3	chr3:15664122	rs2470531	A	G	656/2500/2262		1.023	0.6741	0.5003		A	0.3573	0.3518
3	chr3:15664299	rs3732720	A	G	916/2646/1861		0.9269	-2.283	0.02242		A	0.3975	0.4129
3	chr3:15665029	rs2455853	G	A	260/1871/3292		1.095	2.342	0.01919		G	0.2325	0.2204
3	chr3:15665175	rs2089054	A	G	670/2502/2250		1.019	0.5458	0.5852		A	0.3592	0.3543
3	chr3:15665945	rs869568	G	A	673/2501/2249		1.018	0.5364	0.5917		G	0.3594	0.3547
3	chr3:15666459	rs2004783	C	A	918/2646/1858		0.9249	-2.348	0.01886		C	0.3975	0.4133
3	chr3:15667963	rs905555	A	G	340/2089/2993		1.017	0.4622	0.6439		A	0.2603	0.2553
3	chr3:15668455	rs965023	G	A	966/2685/1772		0.9177	-2.587	0.009675		G	0.4082	0.4257
3	chr3:15669092	rs12490588	A	G	954/2678/1791		0.9172	-2.598	0.009373		A	0.405	0.4228
3	chr3:15673638	rs35546547	G	C	983/2676/1764		0.9117	-2.788	0.005307		G	0.4092	0.428
3	chr3:15674351	rs2455797	G	A	263/1882/3278		1.074	1.835	0.06649		G	0.2309	0.222
3	chr3:15675295		A	C	911/2629/1883		0.9294	-2.201	0.02773		A	0.3963	0.4104
3	chr3:15675509	rs2455798	G	C	632/2423/2367		1.037	1.058	0.29		G	0.3477	0.34
3	chr3:15676058	rs2470534	G	C	674/2433/2314		1.04	1.158	0.2469		G	0.3583	0.3487
3	chr3:15676188	rs2455799	C	A	307/1991/3125		1.041	1.056	0.2909		C	0.2442	0.2402
3	chr3:15676593	rs2455800	C	A	675/2446/2302		1.043	1.252	0.2107		C	0.3597	0.35
3	chr3:15676861	rs2455801	A	G	666/2434/2323		1.043	1.249	0.2115		A	0.3568	0.3472
3	chr3:15678286	rs2455804	A	C	273/1910/3240		1.056	1.399	0.1618		A	0.2322	0.2264
3	chr3:15679877	rs2455805	A	G	35/724/4664		0.9517	-0.7736	0.4392		A	0.06815	0.07321
3	chr3:15682449	rs2455807	A	G	29/678/4715		0.9793	-0.3176	0.7508		A	0.06511	0.06787
3	chr3:15682919		G	A	34/809/4580		1.008	0.1327	0.8944		G	0.0798	0.08086
3	chr3:15688087		G	A	316/2093/3014		0.9612	-1.032	0.3019		G	0.2434	0.2512
3	chr3:15690153		G	A	21/562/4840		1.028	0.3947	0.693		G	0.05697	0.05569
3	chr3:15690160	rs2470536	G	C	511/2286/2624		1.034	0.9596	0.3373		G	0.3128	0.3051
3	rs11917845	rs11917845	G	A	1040/2630/1753		1.023	0.6948	0.4872		G	0.4386	0.4343
3	chr3:15691902	rs2470537	A	G	603/2381/2436		1.053	1.516	0.1294		A	0.3427	0.3309
3	chr3:15692128	rs2470538	G	C	512/2285/2626		1.034	0.9561	0.339		G	0.3127	0.3051
3	chr3:15692697	rs2246960	A	G	495/2251/2677		1.036	0.997	0.3188		A	0.3071	0.2988
3	chr3:15692848	rs2470539	A	G	511/2286/2626		1.035	0.9753	0.3294		A	0.3128	0.305
3	chr3:15693656	rs2470540	A	T	746/2476/2200		1.029	0.8575	0.3912		A	0.3726	0.3659
3	chr3:15694283	rs17041442	G	A	202/1717/3503		0.9918	-0.2002	0.8413		G	0.195	0.1956
3	chr3:15699137	rs2470542	C	A	527/2265/2623		1.029	0.8169	0.414		C	0.3133	0.3065
3	chr3:15700818	rs2470543	A	G	30/683/4708		0.9757	-0.3747	0.7079		A	0.06534	0.06853
3	chr3:15702012	rs3817082	A	G	987/2632/1803		1.031	0.9426	0.3459		A	0.4307	0.4248
3	chr3:15702827	rs7630642	A	G	996/2636/1790		1.029	0.8636	0.3878		A	0.4323	0.4268
3	chr3:15703761	rs2455809	C	G	29/682/4712		0.9676	-0.4995	0.6174		C	0.06463	0.06823
3	chr3:15704718	rs1976479	G	C	511/2280/2632		1.034	0.961	0.3365		G	0.3123	0.3044
3	chr3:15705296	rs59304854	A	G	868/2592/1963		1.014	0.4148	0.6783		A	0.4011	0.399
3	chr3:15707543	rs2047852	C	A	511/2281/2631		1.034	0.9537	0.3402		C	0.3123	0.3045
3	chr3:15708218		G	A	317/2091/3015		0.9597	-1.073	0.2832		G	0.2432	0.2512
3	chr3:15709100	rs2455812	C	G	685/2435/2303		1.05	1.46	0.1443		C	0.3625	0.3508
3	chr3:15710055	rs2455813	C	G	602/2376/2445		1.052	1.492	0.1356		C	0.342	0.3301
3	chr3:15712614	rs2470547	G	A	603/2377/2443		1.053	1.496	0.1346		G	0.3422	0.3304
3	chr3:15718725	rs2470550	A	G	688/2443/2292		1.053	1.529	0.1263		A	0.3645	0.3521
3	chr3:15721941	rs2455829	A	G	502/2279/2639		1.034	0.9413	0.3466		A	0.3105	0.3029
3	chr3:15723582		A	G	40/801/4582		1.068	1.111	0.2668		A	0.08554	0.08123
3	chr3:15724217	rs2455830	A	G	595/2377/2450		1.051	1.455	0.1458		A	0.3404	0.3289
3	chr3:15725060	rs2470513	A	G	595/2377/2451		1.052	1.466	0.1428		A	0.3404	0.3289
3	chr3:15725207	rs1472696	A	G	503/2280/2640		1.033	0.9305	0.3521		A	0.3106	0.303
3	chr3:15725272	rs1472697	A	G	503/2280/2640		1.033	0.9238	0.3556		A	0.3105	0.303
3	chr3:15725348	rs2470514	A	C	56/929/4438		0.958	-0.7647	0.4444		A	0.09049	0.09598
3	chr3:15727834	rs2455833	G	A	594/2384/2443		1.053	1.49	0.1361		G	0.341	0.3295
3	chr3:15731219	rs924754	T	A	674/2447/2295		1.05	1.453	0.1462		T	0.3618	0.3504
3	chr3:15734244	rs2455837	G	A	55/925/4433		0.9547	-0.8243	0.4098		G	0.09001	0.0956
3	chr3:15734364	rs2470517	T	A	29/694/4698		0.9758	-0.376	0.7069		T	0.06639	0.06936
3	chr3:15734495	rs2470518	A	G	55/925/4443		0.9566	-0.7888	0.4302		A	0.09001	0.09543
3	chr3:15735466	rs2455839	G	A	55/925/4439		0.9562	-0.7967	0.4256		G	0.09004	0.0955
3	chr3:15737124	rs2455841	C	A	29/691/4688		0.9751	-0.3864	0.6992		C	0.06636	0.06925
3	chr3:15740392	rs2470521	G	A	55/925/4443		0.9566	-0.7888	0.4302		G	0.09001	0.09543
3	chr3:15742606	rs2174171	G	A	989/2634/1800		1.031	0.9304	0.3522		G	0.4311	0.4252
3	chr3:15742850	rs2455844	G	A	34/741/4647		0.9429	-0.9243	0.3553		G	0.06897	0.0746
3	chr3:15743129	rs4419368	G	A	989/2633/1800		1.031	0.9325	0.3511		G	0.4311	0.4252
3	chr3:15745652	rs2470524	A	G	39/793/4591		0.9414	-0.9843	0.325		A	0.07421	0.08031
3	chr3:15746376	rs2455848	A	G	31/692/4696		0.984	-0.2491	0.8033		A	0.06721	0.06957
3	chr3:15747305		C	A	200/1722/3501		0.9923	-0.1862	0.8523		C	0.1952	0.1956
3	chr3:15750429	rs2654648	G	A	503/2279/2631		1.036	0.9994	0.3176		G	0.3109	0.3034
3	chr3:15751528	rs2700002	G	A	55/925/4443		0.9566	-0.7888	0.4302		G	0.09001	0.09543
3	chr3:15751688	rs2654649	A	G	54/924/4443		0.9587	-0.7479	0.4545		A	0.08988	0.09519
3	chr3:15756009	rs2700009	G	A	55/924/4443		0.9554	-0.8111	0.4173		G	0.08985	0.09535
3	chr3:15756624	rs2654651	C	G	55/924/4443		0.9547	-0.8227	0.4107		C	0.08985	0.09535
3	chr3:15757178	rs2654652	G	A	55/925/4443		0.9542	-0.8332	0.4047		G	0.08985	0.09543
3	chr3:15766283	rs4684259	A	G	503/2277/2643		1.035	0.9819	0.3262		A	0.3101	0.3027
3	chr3:15766557		A	G	314/2086/3023		0.9598	-1.069	0.2853		A	0.2424	0.2502
3	chr3:15766675	rs4467435	G	A	503/2279/2640		1.037	1.043	0.2969		G	0.3107	0.3029
3	chr3:15767319	rs4685258	A	G	503/2279/2641		1.038	1.048	0.2946		A	0.3107	0.3029
3	chr3:15767752	rs7614204	G	A	503/2279/2640		1.037	1.043	0.297		G	0.3107	0.3029
3	chr3:15767816	rs58628580	A	G	863/2590/1968		1.018	0.5318	0.5948		A	0.4006	0.3981
3	chr3:15768072		A	G	42/801/4580		1.064	1.057	0.2905		A	0.08522	0.0816
3	chr3:15771857	rs3924773	A	G	503/2281/2636		1.037	1.024	0.306		A	0.3109	0.3032
3	rs4128307	rs4128307	A	G	868/2589/1965		1.015	0.4447	0.6565		A	0.4007	0.3988
3	chr3:15772941	rs67348202	G	A	864/2593/1965		1.016	0.4896	0.6245		G	0.4007	0.3985
3	chr3:15774419	rs59411381	A	G	864/2585/1972		1.018	0.5291	0.5967		A	0.4004	0.3978
3	chr3:15774979	rs34705070	C	A	676/2457/2289		1.015	0.4341	0.6642		C	0.3567	0.3513
3	chr3:15775744	rs7617039	A	G	503/2272/2648		1.04	1.109	0.2675		A	0.3106	0.3022
3	chr3:15775812	rs7628824	A	G	35/742/4642		0.9406	-0.9656	0.3343		A	0.06928	0.07492
3	chr3:15777135	rs10865735	A	T	583/2353/2486		0.9973	-0.07936	0.9367		A	0.3264	0.3245
3	rs11128754	rs11128754	G	A	865/2593/1965		1.016	0.4805	0.6308		G	0.4007	0.3986
3	chr3:15779562	rs73038253	C	A	676/2457/2290		1.015	0.4442	0.6569		C	0.3567	0.3512
3	chr3:15780169	rs6442548	A	G	55/915/4453		0.9503	-0.9011	0.3675		A	0.08857	0.0945
3	chr3:15780228	rs6442549	A	G	33/742/4648		0.9318	-1.107	0.2683		A	0.06831	0.0745
3	chr3:15782729	rs6789076	A	T	503/2282/2638		1.037	1.035	0.3006		A	0.3109	0.3032
3	chr3:15783676	rs12491914	C	A	503/2281/2639		1.038	1.05	0.2937		C	0.3109	0.3031
3	chr3:15783894	rs2345734	A	T	34/743/4645		0.9383	-1.001	0.3168		A	0.06894	0.07479
3	chr3:15785313	rs6442550	G	A	503/2281/2639		1.037	1.023	0.3062		G	0.3107	0.3031
3	chr3:15785609	rs6442551	G	A	34/742/4644		0.9396	-0.979	0.3276		G	0.06894	0.07472
3	chr3:15786351	rs7640011	A	G	865/2596/1961		1.017	0.5118	0.6088		A	0.4014	0.3989
3	chr3:15787078	rs73817108	A	G	236/1880/3307		0.9649	-0.8862	0.3755		A	0.2097	0.2169
3	chr3:15788620		G	A	201/1718/3495		0.9925	-0.182	0.8556		G	0.1952	0.1958
3	chr3:15791330	rs7633542	A	G	503/2278/2641		1.037	1.044	0.2964		A	0.3107	0.3028
3	chr3:15792072	rs67727703	A	C	863/2596/1963		1.017	0.4972	0.619		A	0.4009	0.3986
3	chr3:15792506	rs13062323	A	C	34/737/4639		0.9421	-0.9356	0.3495		A	0.06885	0.0744
3	chr3:15794323	rs12633337	C	G	864/2595/1963		1.017	0.5186	0.6041		C	0.4012	0.3987
3	chr3:15796125	rs11712568	G	A	503/2281/2639		1.038	1.05	0.2937		G	0.3109	0.3031
3	chr3:15796702	rs9823153	G	A	34/742/4647		0.9395	-0.9816	0.3263		G	0.06894	0.07468
3	chr3:15798546	rs4685259	A	G	33/740/4649		0.934	-1.07	0.2845		A	0.06831	0.07433
3	chr3:15801343	rs7626089	A	G	33/740/4650		0.9352	-1.049	0.2943		A	0.06831	0.07431
3	chr3:15801436	rs7626198	A	G	34/741/4648		0.9389	-0.99	0.3222		A	0.06878	0.07459
3	chr3:15802668	rs11923804	C	A	55/928/4439		0.9566	-0.7902	0.4294		C	0.09049	0.09572
3	chr3:15803268	rs9859622	G	A	55/930/4437		0.9547	-0.8248	0.4095		G	0.09049	0.09591
3	chr3:15803815	rs1348981	C	A	34/741/4648		0.9389	-0.99	0.3222		C	0.06878	0.07459
3	chr3:15803936	rs1348980	A	C	55/930/4438		0.9549	-0.8222	0.4109		A	0.09049	0.09589
3	chr3:15804131	rs10510443	G	A	503/2281/2639		1.036	1.003	0.3158		G	0.3106	0.3031
3	chr3:15805924	rs57340132	G	A	865/2597/1961		1.017	0.5012	0.6162		G	0.4014	0.3989
3	chr3:15806529	rs12637353	G	A	503/2282/2638		1.038	1.061	0.2887		G	0.311	0.3032
3	chr3:15809750	rs13078999	G	A	34/741/4648		0.9389	-0.99	0.3222		G	0.06878	0.07459
3	chr3:15812542	rs73040264	G	A	573/2349/2501		1.001	0.03911	0.9688		G	0.3252	0.3222
3	chr3:15812660	rs13096622	G	A	504/2280/2635		1.035	0.9827	0.3258		G	0.3107	0.3034
3	chr3:15812788	rs1447649	G	A	34/739/4634		0.9401	-0.9706	0.3317		G	0.06883	0.07463
3	chr3:15813714	rs2305222	C	A	34/741/4648		0.9389	-0.99	0.3222		C	0.06878	0.07459
3	chr3:15815100	rs67270604	C	G	985/2634/1804		1.033	0.9951	0.3197		C	0.4306	0.4245
3	chr3:15818278	rs7624256	G	A	34/741/4648		0.9389	-0.99	0.3222		G	0.06878	0.07459
3	rs12488145	rs12488145	C	A	1280/2683/1444		0.9976	-0.07345	0.9414		C	0.4858	0.4848
3	rs11706034	rs11706034	G	A	380/2086/2957		1.062	1.65	0.0989		G	0.2763	0.2624
3	rs6790525	rs6790525	G	A	45/870/4508		1.021	0.3724	0.7096		G	0.09097	0.08851
3	rs1828729	rs1828729	A	G	1217/2688/1518		0.9486	-1.607	0.108		A	0.4555	0.4722
3	rs11923078	rs11923078	A	G	28/644/4751		0.9514	-0.7441	0.4568		A	0.06288	0.06454
3	rs13083531	rs13083531	C	A	98/1337/3968		1.015	0.3189	0.7498		C	0.1441	0.1419
3	rs11927256	rs11927256	A	G	576/2413/2434		1.005	0.1313	0.8956		A	0.3302	0.3287
3	rs844107	rs844107	A	G	671/2518/2233		1.024	0.707	0.4796		A	0.3626	0.356
3	rs7652737	rs7652737	A	G	1288/2683/1451		1.011	0.3337	0.7386		A	0.4847	0.485
3	rs6549939	rs6549939	A	C	745/2477/2197		0.955	-1.366	0.172		A	0.3571	0.366
3	rs13320714	rs13320714	C	A	388/2066/2969		0.9779	-0.6041	0.5458		C	0.2592	0.262
3	rs3773019	rs3773019	C	A	195/1488/3740		0.9754	-0.5803	0.5617		C	0.1701	0.1732
3	rs7651150	rs7651150	G	A	122/1294/4006		1.011	0.2317	0.8168		G	0.1424	0.1418
3	rs6550020	rs6550020	A	G	1260/2713/1450		0.9599	-1.253	0.2104		A	0.4713	0.4825
3	rs9873423	rs9873423	C	A	328/1889/3200		1.112	2.834	0.004604		C	0.2569	0.2349
3	rs7620843	rs7620843	A	G	430/2207/2785		1.008	0.2175	0.8278		A	0.2885	0.2828
3	rs17027151	rs17027151	G	A	19/519/4885		1.045	0.6179	0.5367		G	0.05426	0.05136
3	rs9864339	rs9864339	A	G	652/2470/2301		1.001	0.03883	0.969		A	0.3468	0.348
3	rs6781225	rs6781225	G	A	27/740/4655		0.9793	-0.3312	0.7405		G	0.07229	0.07322
3	rs4678497	rs4678497	A	G	344/2016/3062		1.087	2.252	0.0243		A	0.2651	0.2494
3	rs6550215	rs6550215	A	G	923/2609/1890		0.9644	-1.098	0.2723		A	0.4061	0.4108
3	rs1440385	rs1440385	A	G	19/782/4622		1.045	0.7086	0.4786		A	0.07948	0.0756
3	rs267527	rs267527	A	G	1248/2700/1474		0.9645	-1.106	0.2685		A	0.4689	0.4792
3	rs6419835	rs6419835	G	A	67/992/4361		1.028	0.5216	0.6019		G	0.1056	0.1039
3	rs704951	rs704951	G	A	312/1959/3151		0.9358	-1.707	0.08775		G	0.2274	0.2382
3	rs2280630	rs2280630	A	G	601/2398/2424		1.028	0.799	0.4243		A	0.3375	0.3319
3	rs432830	rs432830	G	A	79/1020/4320		0.946	-1.055	0.2913		G	0.1042	0.1087
3	rs408499	rs408499	A	G	272/1815/3335		0.9468	-1.373	0.1699		A	0.2111	0.2175
3	rs416486	rs416486	G	A	629/2558/2215		1.022	0.622	0.534		G	0.3561	0.3532
3	rs13093299	rs13093299	G	A	187/1632/3603		0.9986	-0.03409	0.9728		G	0.1813	0.185
3	rs1498095	rs1498095	G	A	18/628/4777		0.98	-0.2919	0.7703		G	0.05857	0.06122
3	rs704973	rs704973	G	A	49/987/4387		1.077	1.369	0.1711		G	0.1049	0.1
3	rs11718455	rs11718455	G	A	1243/2711/1469		1.028	0.8505	0.3951		G	0.4844	0.4792
3	rs17076342	rs17076342	G	A	77/1005/4341		1.033	0.613	0.5399		G	0.1093	0.1069
3	chr3:45072513	rs7618668	A	G	45/812/4565		1.032	0.5366	0.5916		A	0.08458	0.08318
3	chr3:45073134		A	C	46/832/4543		1.049	0.8216	0.4113		A	0.08778	0.08522
3	chr3:45074657	rs55704115	G	A	45/992/4386		0.9415	-1.077	0.2814		G	0.09256	0.09976
3	chr3:45075260	rs62242480	A	C	93/1221/4106		0.9769	-0.4769	0.6334		A	0.1251	0.1298
3	chr3:45075851	rs11130042	A	C	287/1865/3269		1.003	0.07828	0.9376		A	0.2222	0.225
3	chr3:45076643	rs6805148	C	A	46/831/4541		1.048	0.812	0.4168		C	0.0878	0.08518
3	chr3:45076808	rs4683033	A	G	93/1229/4100		0.9765	-0.4873	0.6261		A	0.1256	0.1305
3	chr3:45081831	rs939312	A	G	299/1884/3239		1.019	0.4911	0.6234		A	0.2287	0.2289
3	chr3:45083167	rs939313	A	G	70/1166/4187		0.946	-1.077	0.2816		A	0.1125	0.1204
3	chr3:45086152	rs4683035	A	G	68/1153/4202		0.9525	-0.94	0.3472		A	0.1116	0.1188
3	chr3:45086243	rs11130043	G	A	219/1718/3486		1.011	0.2624	0.793		G	0.1971	0.1988
3	chr3:45086570	rs2372857	G	A	302/1879/3241		1.019	0.4885	0.6252		G	0.2287	0.229
3	chr3:45087836	rs10510745	G	A	35/797/4591		1.089	1.436	0.1509		G	0.08538	0.07994
3	chr3:45089306	rs12635851	A	G	320/1944/3158		1.005	0.1227	0.9024		A	0.2359	0.2383
3	chr3:45091157	rs58423206	G	A	311/1937/3174		1.001	0.02589	0.9793		G	0.2328	0.236
3	chr3:45091984	rs6809285	A	G	67/1156/4200		0.9487	-1.018	0.3087		A	0.1111	0.1189
3	rs6801821	rs6801821	A	G	126/1380/3916		0.9819	-0.398	0.6907		A	0.1457	0.1505
3	chr3:45095516	rs11717325	A	C	45/892/4482		1.037	0.6488	0.5165		A	0.09262	0.09061
3	chr3:45096314	rs1520078	A	G	323/1971/3129		1.005	0.1385	0.8898		A	0.2393	0.2413
3	chr3:45096347	rs73087573	G	A	126/1379/3915		0.9855	-0.3189	0.7498		G	0.1467	0.1505
3	chr3:45096465	rs4683036	G	A	324/1971/3128		1.005	0.1266	0.8992		G	0.2394	0.2415
3	chr3:45097315		A	G	46/904/4471		1.034	0.5946	0.5521		A	0.09368	0.09186
3	chr3:45098082	rs11715605	A	G	65/1107/4248		0.952	-0.9374	0.3485		A	0.1071	0.1141
3	chr3:45099173	rs11063	A	G	46/905/4472		1.036	0.6274	0.5304		A	0.094	0.09192
3	chr3:45099375	rs9882305	C	A	45/897/4468		1.032	0.555	0.5789		C	0.09293	0.09122
3	chr3:45100724	rs4683038	A	C	58/1004/4361		1.025	0.4635	0.643		A	0.105	0.1033
3	chr3:45100784	rs9863819	G	A	45/897/4481		1.033	0.5754	0.565		G	0.09278	0.091
3	chr3:45101562	rs2176804	A	G	124/1365/3933		0.9861	-0.3032	0.7618		A	0.1451	0.1487
3	chr3:45102790	rs17077237	A	G	317/1947/3159		1.008	0.1952	0.8452		A	0.2367	0.238
3	chr3:45103168	rs6441887	T	A	124/1367/3931		0.9861	-0.3031	0.7618		T	0.1453	0.1489
3	chr3:45103450	rs7650403	G	C	318/1950/3155		1.005	0.1347	0.8929		G	0.2368	0.2384
3	rs9842716	rs9842716	A	G	533/2382/2508		0.9952	-0.1367	0.8912		A	0.3168	0.3179
3	rs11710224	rs11710224	C	G	243/1825/3355		0.9344	-1.687	0.09152		C	0.2051	0.2131
3	rs2681781	rs2681781	G	A	135/1432/3854		0.8485	-3.514	0.0004419		G	0.1369	0.157
3	rs2240327	rs2240327	A	G	128/1404/3891		0.8508	-3.426	0.0006133		A	0.1339	0.1531
3	rs2013208	rs2013208	G	A	128/1402/3891		0.8514	-3.411	0.0006467		G	0.1339	0.1529
3	rs11719995	rs11719995	G	A	909/2580/1930		1.044	1.303	0.1924		G	0.4163	0.4058
3	rs6792879	rs6792879	G	A	832/2567/2022		0.9836	-0.4939	0.6214		G	0.3902	0.3902
3	rs9868126	rs9868126	G	A	1107/2648/1668		1.004	0.1073	0.9145		G	0.4526	0.4483
3	rs7371994	rs7371994	A	G	310/1933/3180		0.9775	-0.592	0.5538		A	0.2308	0.2354
3	rs13318684	rs13318684	G	A	246/1785/3392		1.012	0.3071	0.7588		G	0.2135	0.2099
3	rs12494792	rs12494792	A	G	470/2280/2671		0.9528	-1.346	0.1782		A	0.2858	0.297
3	rs12632515	rs12632515	A	C	31/636/4756		1.076	1.131	0.2582		A	0.07006	0.06436
3	rs1563976	rs1563976	A	G	28/786/4609		1.126	2.001	0.04536		A	0.08778	0.07763
3	rs17216657	rs17216657	G	A	477/2286/2658		1.064	1.727	0.08416		G	0.31	0.2988
3	rs2046823	rs2046823	A	G	1156/2641/1626		0.9329	-2.116	0.03434		A	0.4406	0.4567
3	rs7646054	rs7646054	A	G	180/1490/3753		0.9677	-0.7506	0.4529		A	0.1644	0.1706
3	rs6805521	rs6805521	A	G	395/2134/2893		1.024	0.6565	0.5115		A	0.2761	0.2696
3	rs4679500	rs4679500	G	A	428/2155/2840		0.9608	-1.092	0.2746		G	0.2707	0.2776
3	rs17061746	rs17061746	C	G	41/895/4485		0.9991	-0.01633	0.987		C	0.08889	0.09011
3	rs10510836	rs10510836	A	C	61/989/4365		1.082	1.502	0.133		A	0.1112	0.1026
3	rs13317838	rs13317838	A	C	226/1763/3434		1.073	1.757	0.07888		A	0.2162	0.2042
3	rs11130878	rs11130878	G	A	829/2573/2021		1.038	1.122	0.2619		G	0.3988	0.3901
3	rs17695565	rs17695565	G	A	19/662/4742		0.8944	-1.612	0.1069		G	0.05731	0.06454
3	rs2159773	rs2159773	G	A	1106/2679/1637		1.016	0.4736	0.6358		G	0.455	0.451
3	rs7648540	rs7648540	C	A	309/1994/3120		0.9832	-0.4432	0.6576		C	0.2391	0.2408
3	rs12632158	rs12632158	A	G	157/1609/3654		0.9502	-1.181	0.2375		A	0.1709	0.1774
3	rs2242285	rs2242285	A	G	158/1492/3773		1.035	0.7952	0.4265		A	0.1724	0.1667
3	rs720679	rs720679	A	G	110/1348/3962		0.9647	-0.7609	0.4467		A	0.14	0.1446
3	rs4856985	rs4856985	A	G	577/2425/2416		0.9242	-2.237	0.0253		A	0.3165	0.3303
3	rs4462892	rs4462892	A	G	568/2417/2438		0.916	-2.484	0.01299		A	0.3114	0.3276
3	rs4392363	rs4392363	A	T	1121/2701/1597		1.051	1.517	0.1292		A	0.4662	0.4561
3	rs12632008	rs12632008	G	A	29/740/4634		0.9156	-1.375	0.1691		G	0.06891	0.07385
3	rs9647400	rs9647400	G	A	1205/2665/1552		0.9667	-1.038	0.2994		G	0.459	0.468
3	rs17742965	rs17742965	G	A	38/817/4567		1.048	0.7971	0.4254		G	0.08522	0.08235
3	rs6803514	rs6803514	A	C	40/828/4555		0.8795	-2.12	0.03399		A	0.07503	0.08372
3	rs9816248	rs9816248	G	A	41/830/4552		0.8955	-1.836	0.06637		G	0.07692	0.08409
3	rs6800289	rs6800289	G	A	42/760/4621		0.9154	-1.434	0.1516		G	0.07261	0.07782
3	rs973538	rs973538	A	G	244/1719/3460		1.041	1.008	0.3134		A	0.2091	0.2035
3	rs17709406	rs17709406	A	C	23/549/4851		1.023	0.3263	0.7442		A	0.05697	0.05486
3	rs935523	rs935523	C	A	16/559/4846		1.123	1.655	0.09788		C	0.06019	0.05451
3	rs17013713	rs17013713	A	G	369/2078/2975		1.005	0.1249	0.9006		A	0.2617	0.2597
3	rs7621811	rs7621811	A	G	1225/2703/1495		0.9951	-0.1496	0.8811		A	0.4722	0.4751
3	rs9840031	rs9840031	G	A	1212/2701/1509		0.9937	-0.1929	0.847		G	0.4695	0.4726
3	rs7623845	rs7623845	A	C	89/1230/4104		1.091	1.854	0.06379		A	0.142	0.1298
3	rs6782805	rs6782805	A	G	181/1588/3654		0.9914	-0.2039	0.8384		A	0.1805	0.1798
3	rs1401391	rs1401391	G	A	107/1220/4096		0.9985	-0.03152	0.9749		G	0.1325	0.1322
3	rs1453724	rs1453724	G	A	149/1403/3871		1.014	0.3138	0.7537		G	0.1598	0.1568
3	rs10470566	rs10470566	C	A	797/2549/2077		0.9956	-0.1316	0.8953		C	0.38	0.382
3	rs12634091	rs12634091	A	G	1009/2650/1764		1.037	1.106	0.2688		A	0.4373	0.4304
3	rs11926317	rs11926317	A	G	1221/2699/1498		1	0.005429	0.9957		A	0.4748	0.4744
3	rs11914992	rs11914992	A	G	196/1682/3545		1.049	1.167	0.2431		A	0.2	0.1912
3	rs12498102	rs12498102	C	A	235/1754/3432		0.9918	-0.204	0.8384		C	0.2034	0.2051
3	chr3:88357320		A	G	12/529/4882		1.003	0.04644	0.963		A	0.05171	0.05099
3	chr3:88358787	rs6551299	C	A	38/892/4493		1.054	0.9236	0.3557		C	0.09499	0.08925
3	chr3:88360402	rs7634064	G	A	435/2101/2887		0.9852	-0.4084	0.683		G	0.2707	0.2739
3	chr3:88361926	rs6551300	T	A	41/867/4515		1.015	0.2611	0.794		T	0.08937	0.0875
3	rs11916151	rs11916151	A	T	13/722/4688		0.9855	-0.2241	0.8227		A	0.0691	0.06897
3	chr3:88363993	rs9874142	C	G	6/534/4883		1.007	0.09883	0.9213		C	0.05203	0.05034
3	chr3:88369762		A	T	14/734/4673		0.9713	-0.4501	0.6526		A	0.06958	0.07028
3	chr3:88370135	rs72924989	G	A	231/1853/3338		1.048	1.159	0.2464		G	0.2166	0.2135
3	chr3:88370409	rs6419870	A	G	6/528/4886		1.024	0.3149	0.7528		A	0.0522	0.04982
3	chr3:88370558	rs12488401	G	A	13/730/4678		0.9808	-0.298	0.7657		G	0.0696	0.06973
3	chr3:88372972	rs6763938	G	A	52/916/4452		1.016	0.2884	0.773		G	0.09591	0.0941
3	chr3:88375208		G	A	14/731/4678		0.9706	-0.4598	0.6457		G	0.06926	0.06998
3	chr3:88377752		A	G	13/723/4668		0.9696	-0.4719	0.637		A	0.06871	0.0693
3	chr3:88379497	rs6769326	A	G	6/529/4888		1.005	0.06931	0.9447		A	0.05139	0.04988
3	chr3:88380393	rs6551302	A	G	6/534/4883		1.008	0.111	0.9116		A	0.05219	0.05034
3	chr3:88384603		G	A	14/734/4675		0.9683	-0.4958	0.6201		G	0.06942	0.07026
3	chr3:88387698	rs35863568	G	A	73/1191/4159		0.9451	-1.115	0.265		G	0.1197	0.1233
3	chr3:88387802		C	G	25/670/4726		0.962	-0.5891	0.5558		C	0.06568	0.06641
3	chr3:88387918	rs9870141	G	A	7/520/4863		1.026	0.3364	0.7366		G	0.05186	0.04954
3	chr3:88388782	rs12493534	A	G	959/2637/1827		1.057	1.675	0.09387		A	0.4285	0.42
3	chr3:88388847		C	A	292/1923/3207		1.03	0.7539	0.4509		C	0.2312	0.2312
3	chr3:88388921	rs6551303	A	G	16/733/4674		0.9674	-0.5107	0.6095		A	0.06958	0.07053
3	chr3:88389286	rs6551304	A	G	16/733/4674		0.9674	-0.5107	0.6095		A	0.06958	0.07053
3	chr3:88389861	rs9862883	G	C	16/734/4673		0.9686	-0.4922	0.6226		G	0.06974	0.07063
3	chr3:88391657	rs11128028	A	G	17/732/4674		0.9679	-0.5028	0.6151		A	0.06974	0.07063
3	chr3:88394866	rs7644536	A	G	17/732/4674		0.9679	-0.5028	0.6151		A	0.06974	0.07063
3	chr3:88394970	rs71616898	A	G	17/732/4674		0.9679	-0.5028	0.6151		A	0.06974	0.07063
3	chr3:88395806	rs7647666	G	A	952/2634/1833		1.063	1.849	0.06446		G	0.4283	0.4187
3	chr3:88396139	rs7636616	C	A	17/732/4673		0.9681	-0.4999	0.6172		C	0.06976	0.07064
3	chr3:88396719	rs34232755	T	A	292/1919/3212		1.046	1.183	0.2367		T	0.2384	0.2308
3	chr3:88398967	rs2011414	G	A	813/2561/2049		0.9708	-0.8772	0.3804		G	0.3811	0.386
3	chr3:88399829	rs1463465	G	A	17/732/4674		0.9681	-0.5001	0.617		G	0.06974	0.07063
3	chr3:88400077	rs61329039	G	A	951/2636/1834		1.069	2.007	0.04471		G	0.4293	0.4186
3	chr3:88401030	rs6788841	T	A	182/1751/3489		0.9438	-1.375	0.1692		T	0.1898	0.195
3	chr3:88401036	rs6797318	G	A	182/1750/3488		0.944	-1.371	0.1703		G	0.1898	0.195
3	chr3:88401089	rs6786285	A	G	182/1752/3485		0.9462	-1.316	0.1881		A	0.1902	0.1952
3	chr3:88401199		G	C	73/1198/4150		0.9451	-1.117	0.2639		G	0.1202	0.124
3	chr3:88401290		T	A	952/2637/1834		1.069	1.998	0.04575		T	0.4293	0.4187
3	chr3:88401404	rs13074174	A	C	810/2560/2052		0.9713	-0.8607	0.3894		A	0.3806	0.3855
3	chr3:88403077	rs62269272	G	A	294/1923/3206		1.048	1.218	0.2231		G	0.2394	0.2315
3	chr3:88403907		A	G	70/1206/4139		0.9395	-1.231	0.2184		A	0.12	0.1243
3	chr3:88408232		G	A	70/1201/4144		0.941	-1.199	0.2307		G	0.1198	0.1238
3	chr3:88408904	rs9869595	A	C	180/1741/3493		0.9449	-1.345	0.1785		A	0.1888	0.194
3	chr3:88409615	rs10433529	T	A	943/2636/1842		1.074	2.136	0.03268		T	0.4288	0.4171
3	chr3:88410116	rs936361	A	G	945/2644/1834		1.073	2.116	0.03432		A	0.4296	0.418
3	chr3:88410726	rs6802057	C	A	951/2638/1832		1.071	2.073	0.03821		C	0.4299	0.4187
3	chr3:88411551		A	C	70/1202/4149		0.9373	-1.275	0.2022		A	0.1194	0.1238
3	chr3:88413718	rs56808168	C	A	73/1211/4139		0.9335	-1.36	0.1738		C	0.1202	0.1251
3	chr3:88413770	rs10549387	G	A	809/2564/2050		0.9698	-0.9073	0.3642		G	0.3803	0.3856
3	chr3:88415595		A	T	71/1206/4145		0.9367	-1.29	0.1969		A	0.1199	0.1243
3	chr3:88417001	rs6785442	G	A	184/1761/3478		0.9375	-1.538	0.1241		G	0.1899	0.1963
3	chr3:88418171		A	G	27/679/4717		0.9566	-0.6823	0.495		A	0.06639	0.06758
3	chr3:88419103	rs2061372	G	A	23/737/4647		0.958	-0.6709	0.5023		G	0.07061	0.07241
3	chr3:88421836	rs66956301	C	A	184/1727/3479		0.9446	-1.354	0.1758		C	0.1889	0.1943
3	chr3:88422500	rs6778788	G	A	950/2636/1836		1.072	2.087	0.03687		G	0.4296	0.4183
3	chr3:88424896	rs9813745	G	A	20/741/4662		0.9561	-0.6972	0.4857		G	0.07022	0.07201
3	chr3:88430051	rs2199015	G	A	944/2637/1841		1.075	2.183	0.02905		G	0.4295	0.4173
3	chr3:88430252	rs2199016	G	A	184/1759/3480		0.9376	-1.534	0.1251		G	0.1897	0.1961
3	chr3:88430387	rs59326420	A	G	945/2639/1839		1.075	2.179	0.02931		A	0.4298	0.4176
3	chr3:88432100	rs7637010	A	G	184/1759/3480		0.9382	-1.52	0.1285		A	0.1898	0.1961
3	chr3:88432174	rs7634615	T	A	184/1758/3478		0.9378	-1.53	0.126		T	0.1898	0.1961
3	chr3:88432271	rs7634708	A	T	184/1757/3474		0.9376	-1.535	0.1248		A	0.1898	0.1962
3	chr3:88432398	rs7647152	G	A	20/741/4661		0.956	-0.6993	0.4844		G	0.07022	0.07202
3	chr3:88432772		G	A	57/971/4392		0.9929	-0.1307	0.896		G	0.0999	0.1001
3	chr3:88434795	rs6787061	A	G	939/2635/1842		1.077	2.217	0.02663		A	0.4291	0.4166
3	chr3:88436922	rs17025629	A	C	70/1204/4149		0.9366	-1.291	0.1968		A	0.1194	0.1239
3	chr3:88437006	rs2344553	A	G	491/2235/2697		0.9505	-1.411	0.1583		A	0.2884	0.2966
3	chr3:88438003	rs61710782	G	A	8/536/4879		1.006	0.07897	0.9371		G	0.05235	0.05089
3	chr3:88438718	rs17025632	A	G	70/1204/4149		0.9366	-1.291	0.1968		A	0.1194	0.1239
3	chr3:88438758	rs7649648	A	C	70/1204/4149		0.9366	-1.291	0.1968		A	0.1194	0.1239
3	rs12497301	rs12497301	A	T	71/1210/4141		0.9313	-1.403	0.1606		A	0.1195	0.1247
3	chr3:88440877	rs12491095	A	G	70/1211/4134		0.9327	-1.374	0.1696		A	0.1198	0.1247
3	chr3:88441269	rs1458014	A	G	20/741/4661		0.956	-0.6991	0.4845		A	0.07022	0.07202
3	rs12491802	rs12491802	A	G	70/1211/4142		0.9377	-1.272	0.2035		A	0.12	0.1246
3	chr3:88441414	rs17025652	A	G	941/2644/1838		1.076	2.193	0.02833		A	0.4296	0.4173
3	chr3:88443405	rs1458003	A	C	20/737/4660		0.9583	-0.6611	0.5086		A	0.07008	0.07172
3	chr3:88445715		C	G	70/1211/4142		0.9344	-1.339	0.1806		C	0.1197	0.1246
3	chr3:88446785	rs1993535	A	G	20/740/4648		0.9559	-0.7009	0.4833		A	0.07027	0.07212
3	chr3:88447641	rs12054086	G	A	813/2561/2049		0.9686	-0.9433	0.3456		G	0.3805	0.386
3	chr3:88447812	rs12497401	C	G	70/1211/4136		0.9343	-1.34	0.1803		C	0.1198	0.1247
3	chr3:88448419	rs13092417	G	A	53/897/4473		1.04	0.6947	0.4872		G	0.09544	0.09248
3	chr3:88448563	rs62269299	A	T	940/2644/1837		1.076	2.2	0.02781		A	0.4296	0.4173
3	chr3:88449594		A	G	70/1232/4121		0.9395	-1.238	0.2156		A	0.1222	0.1265
3	chr3:88451200		A	G	70/1232/4120		0.9394	-1.241	0.2146		A	0.1222	0.1265
3	chr3:88451430		G	A	70/1232/4121		0.9395	-1.238	0.2156		G	0.1222	0.1265
3	chr3:88452608	rs1457998	C	G	937/2640/1844		1.076	2.192	0.02838		C	0.4287	0.4163
3	chr3:88452908		G	A	196/1661/3566		1.051	1.207	0.2276		G	0.1923	0.1893
3	chr3:88454342	rs12485997	G	A	1154/2648/1614		0.9611	-1.207	0.2273		G	0.4507	0.4575
3	chr3:88456224		A	G	69/1213/4141		0.9353	-1.319	0.1871		A	0.12	0.1246
3	chr3:88456295	rs1350409	C	A	477/2211/2734		0.9522	-1.354	0.1757		C	0.2834	0.2919
3	rs6788646	rs6788646	A	G	28/817/4578		1.063	1.019	0.308		A	0.08395	0.08049
3	rs1357169	rs1357169	A	G	29/853/4541		1.076	1.259	0.2081		A	0.08889	0.08399
3	rs9290469	rs9290469	A	G	297/1999/3127		0.9971	-0.07592	0.9395		A	0.2395	0.2391
3	rs897185	rs897185	A	G	55/1025/4343		1.031	0.5649	0.5722		A	0.106	0.1046
3	rs9877808	rs9877808	G	A	86/1226/4111		1.037	0.7365	0.4614		G	0.1313	0.1289
3	rs9876599	rs9876599	A	G	70/1150/4202		0.995	-0.0995	0.9207		A	0.1196	0.119
3	rs9814870	rs9814870	G	A	191/1732/3497		1.057	1.341	0.18		G	0.2056	0.195
3	rs1729975	rs1729975	A	C	67/1088/4262		0.8779	-2.449	0.01433		A	0.102	0.1128
3	rs1531377	rs1531377	A	G	346/2085/2992		1.02	0.5189	0.6038		A	0.2589	0.256
3	rs2470694	rs2470694	A	C	388/2128/2905		1.073	1.922	0.05465		A	0.2798	0.2678
3	rs2623361	rs2623361	C	A	51/837/4532		1.069	1.18	0.2381		C	0.09129	0.08662
3	rs277649	rs277649	G	A	13/519/4891		0.9693	-0.4176	0.6763		G	0.05075	0.05025
3	rs4928058	rs4928058	G	A	155/1473/3795		0.9588	-0.9536	0.3403		G	0.1603	0.1644
3	rs4928094	rs4928094	A	G	155/1472/3795		0.9566	-1.004	0.3152		A	0.1599	0.1643
3	rs11915096	rs11915096	C	A	152/1445/3826		0.9613	-0.8842	0.3766		C	0.1553	0.1613
3	rs2252229	rs2252229	G	A	39/831/4544		1.011	0.1843	0.8538		G	0.08477	0.08395
3	rs10937480	rs10937480	G	A	56/980/4351		0.8947	-1.989	0.04673		G	0.09221	0.1014
3	rs1457835	rs1457835	G	A	297/1856/3253		0.9066	-2.481	0.01309		G	0.2101	0.2266
3	rs1436351	rs1436351	C	A	590/2349/2484		1.031	0.8748	0.3817		C	0.3356	0.3254
3	rs6780459	rs6780459	T	A	592/2348/2483		1.03	0.8606	0.3895		T	0.3358	0.3257
3	rs12632400	rs12632400	A	C	312/2003/3108		1.007	0.194	0.8462		A	0.2413	0.2422
3	rs7612484	rs7612484	C	A	418/2202/2803		0.9751	-0.6892	0.4907		C	0.2753	0.2801
3	rs7647593	rs7647593	A	G	1222/2715/1486		0.9963	-0.1132	0.9099		A	0.4738	0.4757
3	rs6808720	rs6808720	T	A	467/2234/2722		0.9981	-0.05276	0.9579		T	0.2913	0.2921
3	rs10511315	rs10511315	G	A	226/1772/3425		1.014	0.3326	0.7395		G	0.2073	0.2051
3	rs1488189	rs1488189	A	G	680/2356/2387		1	0.0039	0.9969		A	0.3418	0.3426
3	rs9288967	rs9288967	C	A	697/2367/2359		1.004	0.1143	0.909		C	0.347	0.3468
3	rs1402617	rs1402617	A	G	1341/2693/1386		0.9802	-0.6104	0.5416		A	0.4874	0.4958
3	rs6438418	rs6438418	A	G	31/670/4722		1.017	0.2616	0.7936		A	0.06703	0.06749
3	rs9289121	rs9289121	A	G	1340/2716/1367		1.007	0.2174	0.8279		A	0.496	0.4975
3	rs3936077	rs3936077	G	A	721/2460/2242		1.033	0.9485	0.3429		G	0.3655	0.3598
3	rs1688686	rs1688686	G	A	373/2083/2961		0.9806	-0.5232	0.6008		G	0.2575	0.2611
3	rs2331641	rs2331641	A	C	371/2082/2945		0.9869	-0.3525	0.7245		A	0.2591	0.2616
3	rs7627978	rs7627978	A	T	64/1018/4341		0.9386	-1.185	0.2359		A	0.1012	0.1057
3	rs17282057	rs17282057	G	A	24/751/4646		1.014	0.2146	0.8301		G	0.07421	0.07369
3	rs585021	rs585021	A	G	822/2542/2059		1.025	0.7375	0.4608		A	0.3924	0.3859
3	rs6783962	rs6783962	C	A	429/2133/2856		0.8968	-2.944	0.003235		C	0.2534	0.276
3	rs900423	rs900423	A	G	318/2043/3062		1.064	1.654	0.09814		A	0.2571	0.247
3	rs2001309	rs2001309	G	A	40/877/4506		0.9622	-0.6625	0.5076		G	0.08586	0.08824
3	rs9847824	rs9847824	A	G	890/2668/1865		1.007	0.1989	0.8423		A	0.4092	0.4101
3	rs10512861	rs10512861	A	C	108/1271/4042		1.031	0.6571	0.5111		A	0.1406	0.1372
3	rs7615471	rs7615471	G	A	188/1620/3615		0.9946	-0.129	0.8974		G	0.1831	0.184
3	rs6439470	rs6439470	C	A	597/2297/2527		1.002	0.05451	0.9565		C	0.3226	0.322
3	rs7611834	rs7611834	G	A	473/2251/2698		0.9906	-0.2639	0.7919		G	0.2937	0.2948
3	chr3:139387543	rs329387	A	G	207/1617/3598		1.029	0.6909	0.4896		A	0.191	0.1873
3	chr3:139404081	rs17204145	G	A	131/1431/3861		1.057	1.24	0.2149		G	0.1634	0.1561
3	chr3:139408252	rs13314286	G	A	390/2068/2965		1.018	0.4804	0.631		G	0.2664	0.2626
3	chr3:139412337		A	G	28/693/4702		0.989	-0.173	0.8627		A	0.0691	0.06906
3	chr3:139413035	rs774801	A	C	137/1373/3913		1.046	1.005	0.315		A	0.1578	0.1519
3	chr3:139415199	rs17282669	A	G	396/2070/2957		1.028	0.7451	0.4562		A	0.2692	0.2639
3	chr3:139417929	rs774800	G	A	147/1446/3830		1.063	1.402	0.161		G	0.1688	0.1604
3	chr3:139418471		T	A	72/1012/4339		1.026	0.4876	0.6258		T	0.1098	0.1066
3	chr3:139422843	rs2346746	A	G	402/2087/2933		1.026	0.7058	0.4803		A	0.2716	0.2666
3	chr3:139423014	rs9862439	G	A	218/1702/3502		1.047	1.136	0.256		G	0.2038	0.1972
3	chr3:139427882	rs4678258	A	G	80/1048/4295		1.056	1.084	0.2785		A	0.1179	0.1114
3	chr3:139438567	rs2293033	G	A	39/744/4631		1.106	1.694	0.0902		G	0.08458	0.07591
3	chr3:139441128	rs6778511	G	A	219/1702/3483		1.047	1.12	0.2629		G	0.2046	0.198
3	chr3:139443958	rs9842193	G	A	218/1706/3498		1.048	1.156	0.2475		G	0.2043	0.1975
3	chr3:139449062		G	A	35/726/4662		1.044	0.6957	0.4866		G	0.07533	0.07339
3	chr3:139449336	rs4678405	A	G	137/1382/3899		1.044	0.9606	0.3368		A	0.1588	0.1528
3	chr3:139453597	rs7631734	G	A	139/1395/3889		1.046	1.003	0.3161		G	0.1604	0.1543
3	chr3:139455868	rs73867054	G	A	34/726/4663		1.042	0.66	0.5093		G	0.07501	0.07321
3	chr3:139461697	rs7612622	G	A	215/1656/3552		1.038	0.9049	0.3655		G	0.1977	0.1923
3	chr3:139463429		T	A	34/723/4666		1.037	0.5921	0.5538		T	0.07453	0.07293
3	chr3:139465408	rs939453	A	C	138/1395/3890		1.045	0.9792	0.3275		A	0.1601	0.1541
3	chr3:139476279	rs2291093	G	C	270/1784/3368		1.007	0.1777	0.8589		G	0.2153	0.2143
3	chr3:139487772	rs3856633	A	G	116/1265/4040		1.064	1.347	0.1781		A	0.1461	0.1381
3	chr3:139490830	rs3732840	A	C	117/1275/4031		1.05	1.058	0.2902		A	0.1456	0.1391
3	chr3:139495887	rs6805348	A	G	124/1330/3969		1.069	1.475	0.1401		A	0.1543	0.1455
3	chr3:139505207	rs61386544	G	A	20/630/4773		0.9278	-1.087	0.2771		G	0.05825	0.06177
3	chr3:139505852		A	G	60/953/4405		1.023	0.4243	0.6714		A	0.1016	0.09902
3	chr3:139507826	rs3856636	A	C	127/1327/3965		1.067	1.423	0.1549		A	0.1546	0.1459
3	rs9846480	rs9846480	A	G	196/1583/3644		1.021	0.5053	0.6134		A	0.1864	0.1821
3	chr3:139508311	rs7638688	A	G	127/1327/3969		1.063	1.34	0.1802		A	0.154	0.1458
3	chr3:139512067	rs9867678	A	G	180/1517/3726		1.007	0.1593	0.8734		A	0.1754	0.1731
3	chr3:139515871	rs9289556	G	A	208/1625/3588		1.043	1.024	0.3058		G	0.1947	0.1882
3	chr3:139535444	rs6807945	G	A	289/1966/3168		1.015	0.3833	0.7015		G	0.2363	0.2346
3	rs4678408	rs4678408	A	G	250/1901/3262		1.01	0.2553	0.7985		A	0.2241	0.2218
3	chr3:139537322		G	A	17/619/4787		0.9786	-0.3108	0.7559		G	0.05875	0.06021
3	chr3:139539240	rs6439804	A	G	339/2128/2956		1.012	0.3053	0.7601		A	0.2605	0.2587
3	chr3:139539893	rs6439806	G	A	254/1903/3262		1.007	0.178	0.8587		G	0.2245	0.2225
3	chr3:139540409	rs4678409	C	A	340/2131/2952		1.014	0.3655	0.7148		C	0.2611	0.2592
3	chr3:139540593	rs2054468	G	A	340/2130/2952		1.014	0.3739	0.7085		G	0.2611	0.2591
3	chr3:139543302	rs7637666	A	G	344/2141/2936		1.018	0.4857	0.6272		A	0.2638	0.2609
3	chr3:139543698	rs6769236	C	G	346/2144/2933		1.017	0.4451	0.6562		C	0.264	0.2615
3	chr3:139544155	rs6784989	A	G	347/2143/2933		1.017	0.4472	0.6547		A	0.2641	0.2616
3	chr3:139544644	rs9845672	G	A	344/2143/2922		1.017	0.4474	0.6546		G	0.2641	0.2617
3	chr3:139545022	rs9846198	G	A	346/2144/2933		1.017	0.463	0.6434		G	0.2641	0.2615
3	chr3:139548257	rs3755751	A	G	343/2133/2947		1.014	0.3743	0.7082		A	0.2622	0.2599
3	chr3:139550816	rs1002766	G	A	344/2133/2945		1.013	0.352	0.7249		G	0.2622	0.2601
3	chr3:139553591	rs13324341	A	G	287/1965/3171		1.023	0.5873	0.557		A	0.2375	0.2341
3	chr3:139554254	rs1564407	G	A	343/2134/2945		1.012	0.3115	0.7554		G	0.262	0.2601
3	chr3:139554451	rs3773759	A	G	344/2133/2945		1.013	0.3384	0.735		A	0.2622	0.2601
3	chr3:139555526		A	G	33/719/4671		0.9734	-0.4276	0.669		A	0.07022	0.07238
3	chr3:139556254	rs7639850	G	A	345/2132/2945		1.01	0.2589	0.7957		G	0.2617	0.2602
3	chr3:139556347	rs72593634	C	G	285/1966/3172		1.023	0.5758	0.5647		C	0.2371	0.2338
3	rs6439807	rs6439807	C	G	345/2132/2946		1.012	0.3205	0.7486		C	0.262	0.2602
3	chr3:139557968	rs3773758	G	A	345/2133/2945		1.013	0.3436	0.7311		G	0.2624	0.2603
3	chr3:139558707	rs3773757	A	G	267/1896/3231		1.024	0.6097	0.5421		A	0.2286	0.2253
3	chr3:139567595	rs3773752	G	A	357/2142/2920		1	0.01123	0.991		G	0.2635	0.2635
3	chr3:139569168	rs3821694	A	G	33/731/4659		1.039	0.6284	0.5298		A	0.07676	0.07348
3	rs1199338	rs1199338	C	A	298/1975/3150		1.015	0.3769	0.7063		C	0.2391	0.237
3	chr3:139570754	rs1199337	G	C	297/1974/3152		1.017	0.436	0.6628		G	0.2392	0.2368
3	chr3:139572203	rs4678260	G	A	358/2140/2925		1.006	0.1652	0.8688		G	0.2643	0.2633
3	chr3:139572623	rs4678261	A	G	357/2139/2927		1.008	0.2171	0.8281		A	0.2643	0.263
3	chr3:139573879	rs9289559	A	G	355/2138/2928		1.009	0.2475	0.8045		A	0.2641	0.2627
3	chr3:139577588	rs181877	G	A	368/2097/2958		0.9917	-0.2224	0.824		G	0.2589	0.2612
3	chr3:139578813	rs253663	A	G	289/1956/3174		1.008	0.1958	0.8447		A	0.2344	0.2338
3	chr3:139578854	rs12490350	G	A	361/2141/2921		1.007	0.1809	0.8564		G	0.2646	0.264
3	chr3:139579202	rs4678417	G	A	361/2141/2919		1.007	0.178	0.8587		G	0.2647	0.2641
3	chr3:139580224	rs1678443	A	C	289/1957/3177		1.008	0.1986	0.8426		A	0.2343	0.2337
3	chr3:139580452	rs253661	A	G	289/1954/3179		1.006	0.1651	0.8688		A	0.2338	0.2335
3	chr3:139582169	rs72630189	A	G	289/1957/3177		1.008	0.1986	0.8426		A	0.2343	0.2337
3	chr3:139583229	rs1720819	C	A	298/1979/3146		1.019	0.4898	0.6243		C	0.2397	0.2374
3	chr3:139584478	rs1199329	A	C	289/1953/3181		1.011	0.2928	0.7696		A	0.2346	0.2334
3	rs1720828	rs1720828	A	G	288/1953/3182		1.01	0.2599	0.7949		A	0.2343	0.2332
3	chr3:139587470	rs774009	A	G	292/1959/3172		1.008	0.202	0.8399		A	0.2349	0.2345
3	chr3:139587744	rs6782181	G	A	344/2074/2970		1.011	0.2837	0.7766		G	0.2576	0.2563
3	chr3:139589787	rs6789235	G	A	346/2083/2993		1.015	0.3974	0.6911		G	0.2581	0.2559
3	chr3:139594133	rs12488305	G	A	31/686/4706		0.9654	-0.5473	0.5841		G	0.06671	0.06897
3	chr3:139594318	rs2061936	G	A	346/2084/2993		1.014	0.3604	0.7186		G	0.2579	0.2559
3	chr3:139597244	rs253665	A	G	292/1951/3180		1.012	0.3201	0.7489		A	0.2351	0.2337
3	chr3:139599336	rs253667	A	G	293/1953/3177		1.012	0.3042	0.761		A	0.2352	0.2341
3	chr3:139604382	rs1199332	G	C	296/1953/3168		1.005	0.1339	0.8935		G	0.2352	0.2349
3	chr3:139606544	rs2293252	G	A	350/2087/2986		1.01	0.2772	0.7816		G	0.2582	0.257
3	chr3:139610751	rs796493	A	G	296/1960/3167		1.007	0.1838	0.8542		A	0.2358	0.2353
3	chr3:139612046	rs1871398	A	G	654/2460/2292		1.021	0.5998	0.5486		A	0.3531	0.3485
3	chr3:139613174	rs7626349	A	G	769/2574/2080		1.021	0.6044	0.5456		A	0.3838	0.3791
3	chr3:139615083	rs4550782	C	A	781/2588/2054		1.015	0.4379	0.6615		C	0.3857	0.3826
3	chr3:139615124	rs1871516	G	A	794/2605/2023		1.011	0.3246	0.7455		G	0.3889	0.3867
3	chr3:139615740		G	A	31/687/4705		0.9597	-0.6382	0.5233		G	0.06641	0.06906
3	chr3:139616102	rs1564406	A	C	761/2568/2094		1.017	0.5101	0.61		A	0.3806	0.3771
3	chr3:139616372	rs7624365	G	C	890/2657/1874		1.007	0.2173	0.8279		G	0.4103	0.4092
3	chr3:139617017	rs9874855	A	G	478/2288/2639		0.9923	-0.2168	0.8284		A	0.2979	0.3001
3	chr3:139625779	rs774374	G	A	429/2215/2779		1.006	0.1582	0.8743		G	0.283	0.2833
3	chr3:139626077	rs1199348	A	G	426/2208/2789		1.004	0.1143	0.909		A	0.2815	0.2821
3	chr3:139627979	rs1679155	A	C	703/2536/2184		1.006	0.1753	0.8609		A	0.3637	0.3635
3	chr3:139628077	rs1678439	G	A	712/2553/2158		1.002	0.04891	0.961		G	0.3659	0.3667
3	chr3:139630940	rs7652012	A	G	719/2546/2158		1.009	0.2779	0.7811		A	0.368	0.3673
3	chr3:139631696	rs11309858	T	A	681/2521/2218		1.005	0.1543	0.8774		T	0.3586	0.3582
3	chr3:139634661	rs1679153	G	A	752/2575/2096		0.9982	-0.05186	0.9586		G	0.3744	0.3761
3	rs1679181	rs1679181	C	A	727/2551/2144		1.001	0.03289	0.9738		C	0.3686	0.3693
3	chr3:139635896	rs1720830	A	C	678/2525/2218		1.004	0.1151	0.9084		A	0.3583	0.358
3	chr3:139636864	rs7609893	G	A	759/2568/2096		1.002	0.05608	0.9553		G	0.3765	0.3767
3	chr3:139636887	rs1679179	G	A	732/2555/2136		1.004	0.1235	0.9017		G	0.3706	0.3706
3	chr3:139637485	rs1109088	G	A	756/2570/2097		1.003	0.07419	0.9409		G	0.3762	0.3764
3	chr3:139641682	rs1720829	G	A	739/2558/2116		1.004	0.1326	0.8945		G	0.3727	0.3728
3	chr3:139641926		A	G	70/1154/4198		1.014	0.2757	0.7828		A	0.122	0.1193
3	chr3:139642667	rs1679176	A	G	691/2530/2202		1.002	0.06865	0.9453		A	0.3607	0.3607
3	chr3:139643176	rs1546758	C	A	746/2555/2122		1.002	0.05287	0.9578		C	0.3723	0.3731
3	chr3:139643438	rs34963112	G	A	709/2487/2174		1.004	0.1258	0.8999		G	0.3638	0.3636
3	chr3:139643799	rs1720832	G	A	714/2533/2176		1.004	0.1164	0.9074		G	0.3653	0.3652
3	chr3:139646047		G	A	18/535/4870		0.9286	-0.9895	0.3224		G	0.0482	0.05265
3	chr3:139649522	rs12633098	A	G	751/2550/2118		1.008	0.2289	0.8189		A	0.3753	0.3739
3	chr3:139649910	rs812277	C	A	754/2538/2118		1.012	0.3441	0.7307		C	0.3763	0.3739
3	chr3:139650499		G	A	28/671/4723		0.9836	-0.253	0.8002		G	0.06558	0.06704
3	chr3:139651211	rs774014	G	A	756/2552/2115		1.012	0.3449	0.7302		G	0.3771	0.3747
3	chr3:139653478	rs13095961	A	C	452/2190/2773		1.026	0.7193	0.472		A	0.2902	0.2857
3	chr3:139653651	rs811794	C	G	721/2507/2194		1.024	0.6968	0.4859		C	0.3681	0.3642
3	chr3:139653732	rs4678418	G	A	748/2502/2171		1.021	0.6132	0.5397		G	0.3722	0.3688
3	chr3:139655641	rs10935281	G	A	804/2570/2046		1.016	0.4677	0.64		G	0.3913	0.3854
3	chr3:139656999	rs63742961	G	A	959/2679/1784		1.022	0.647	0.5176		G	0.4307	0.4239
3	chr3:139659223	rs66644444	A	T	902/2674/1846		1.022	0.6609	0.5087		A	0.4197	0.4129
3	chr3:139662018	rs6763380	G	A	877/2655/1882		1.027	0.8055	0.4205		G	0.415	0.4072
3	chr3:139662475	rs12054428	A	G	717/2538/2167		1.029	0.8349	0.4038		A	0.3734	0.3663
3	chr3:139665650	rs35270255	A	C	691/2535/2197		1.029	0.8379	0.4021		A	0.3685	0.3611
3	chr3:139667575	rs11709290	A	G	857/2646/1920		1.024	0.7092	0.4782		A	0.4094	0.402
3	chr3:139667712	rs13098554	A	G	694/2533/2196		1.034	0.9961	0.3192		A	0.3699	0.3615
3	chr3:139668604	rs9848938	A	G	865/2648/1910		1.025	0.7536	0.4511		A	0.4114	0.4037
3	chr3:139669782	rs12635490	G	A	727/2550/2145		1.027	0.7919	0.4284		G	0.3762	0.3692
3	rs2046288	rs2046288	C	A	18/738/4661		1.052	0.796	0.426		C	0.07397	0.07144
3	rs6779947	rs6779947	G	A	44/858/4518		1.021	0.3532	0.7239		G	0.08885	0.08727
3	rs10804674	rs10804674	G	A	1177/2700/1546		0.9795	-0.6356	0.525		G	0.4641	0.466
3	rs2114860	rs2114860	G	A	1170/2697/1555		0.9855	-0.4494	0.6532		G	0.4641	0.4645
[truncated: 7,511 more rows]
