# Supplementary material for: Genetics of Coronary Artery Disease in Taiwan: A Cardiometabochip Study by the Taichi Consortium
Source: PLoS One. 2016 Mar 16;11(3):e0138014. doi: 10.1371/journal.pone.0138014 (PMC4794124; doi:10.1371/journal.pone.0138014)
Supplement: S3 Table — (XLSX) [file pone.0138014.s004.xlsx]

## Sheet: Sheet1
Supporting Information 3 Table. Comparison of standard logistic regression with penalized logistic regression
							"Standard" Logistic Regression			Penalized Logistic Regression
CHR	CardioMetaboChip ID	dbSNP ID	Position		Gene	Minor Allele	Odds Ratio	P value logistic		Effect Size	P value
9	chr9:22093183	rs1537372	22093183		9p21	A	1.228	5.639e-10		-0.211	5.7e-10
9	chr9:22106220	rs1537376	22106220		9p21	G	1.221	1.733e-09
9	chr9:22105286	rs944797	22105286		9p21	G	1.22	1.962e-09
9	chr9:22105026	rs2383206	22105026		9p21	G	1.219	2.21e-09
9	chr9:22088619	rs2891168	22088619		9p21	G	1.218	2.344e-09
9	rs1333049	rs1333049	22115503		9p21	G	1.214	4.225e-09
9	rs10757274	rs10757274	22086055		9p21	G	1.213	4.607e-09
9	rs10738610	rs10738610	22113766		9p21	A	0.8302	1.857e-08
9	chr9:22114630	rs10757279	22114630		9p21	G	1.203	2.376e-08
9	chr9:22114123	rs1333046	22114123		9p21	T	1.202	2.613e-08
9	chr9:22115347	rs1333048	22115347		9p21	A	0.8324	3.008e-08
9	chr9:22111349	rs10217586	22111349		9p21	T	0.8351	5.075e-08
9	chr9:22109195	rs1333045	22109195		9p21	A	0.8379	9.027e-08
9	chr9:22092165	rs7859727	22092165		9p21	G	0.839	7.389e-07
9	rs1333042	rs1333042	22093813		9p21	A	0.8386	7.568e-07
9	rs1537371	rs1537371	22089568		9p21	C	0.8396	8.5e-07
9	rs1537373	rs1537373	22093341		9p21	A	0.8411	1.142e-06
9	rs1333043	rs1333043	22096731		9p21	T	0.8413	1.226e-06
9	chr9:22078094	rs10738607	22078094		9p21	A	0.842	1.265e-06
9	chr9:22078090	rs10738606	22078090		9p21	T	0.8425	1.362e-06
9	chr9:22114472	rs10811656	22114472		9p21	A	1.173	1.462e-06
9	chr9:22091702	rs66895589	22091702		9p21	A	0.8432	1.71e-06
9	chr9:22102241	rs7341786	22102241		9p21	A	0.8435	1.732e-06
9	chr9:22114140	rs7857118	22114140		9p21	A	0.8441	1.8e-06
9	rs1004638	rs1004638	22105589		9p21	A	0.8442	1.934e-06
9	chr9:22102427	rs7341791	22102427		9p21	A	0.8443	1.987e-06
9	chr9:22062638	rs9632885	22062638		9p21	G	0.8548	2.216e-06
9	chr9:22062719	rs10757270	22062719		9p21	A	0.8555	2.541e-06
9	rs2383207	rs2383207	22105959		9p21	A	0.846	2.573e-06
9	rs1537374	rs1537374	22106046		9p21	A	0.846	2.573e-06
9	chr9:22102599	rs10511701	22102599		9p21	A	0.8461	2.62e-06
9	chr9:22106071	rs1537375	22106071		9p21	A	0.8464	2.695e-06
9	chr9:22074310	rs1537370	22074310		9p21	G	0.8432	3.352e-06
9	rs1556516	rs1556516	22090176		9p21	C	0.8485	3.807e-06
9	rs1333040	rs1333040	22073404		9p21	G	0.8443	4.106e-06
9	rs10116277	rs10116277	22071397		9p21	C	0.8447	4.153e-06
9	chr9:22077473	rs7857345	22077473		9p21	A	0.8539	1.023e-05
9	chr9:22115913	rs1333050	22115913		9p21	G	0.8648	1.044e-05
12	chr12:110202614	rs79105258	110202614		SH2B3	A	1.202	1.296e-05		-0.123	2.5e-05
9	rs6475606	rs6475606	22071850		9p21	G	0.8554	2.091e-05
12	chr12:110726149	rs671	110726149		ALDH2	A	1.203	2.678e-05
9	chr9:22067543	rs1412832	22067543		9p21	G	0.8579	3.533e-05
12	chr12:110952589	rs11066132	110952589		C12orf30	A	1.2	3.554e-05
15	chr15:76829811	rs79265682	76829811		ADAMTS7	A	0.8712	3.574e-05		0.137	3.8e-05
15	chr15:76838455		76838455		ADAMTS7	A	0.8717	3.789e-05
11	chr11:116162877	rs3741297	116162877		ZNF259	A	1.296	4.215e-05
11	rs2075291	rs2075291	116166602		APOA5	A	1.296	4.263e-05
6	rs9349379	rs9349379	13011943		PHACTR1	A	0.8631	4.719e-05		0.155	4.4e-05
2	rs6738645	rs6738645	85636639		GGCX	C	1.144	5.864e-05		-0.131	6.3e-05
2	rs1561198	rs1561198	85663500		VAMP8 | VAMP5	A	1.143	6.182e-05
15	chr15:76875151	rs3784317	76875151		ADAMTS7	G	0.8776	8.572e-05
12	chr12:110594872	rs3782886	110594872		BRAP	G	1.188	9.201e-05
12	chr12:110822307		110822307		MAPKAPK5 | TMEM116	A	1.187	0.0001014
12	chr12:111302166	rs11066280	111302166		C12orf51 | RPL6	A	1.187	0.0001031
12	chr12:110321162		110321162		SH2B3	C	1.187	0.0001059
10	rs2268344	rs2268344	124234959		HTRA1	G	1.137	0.0001209		-0.132	0.00012
9	rs9632884	rs9632884	22062301		9p21	C	0.8696	0.0001631
15	chr15:76886823		76886823		ADAMTS7	A	0.8827	0.0001776
6	rs208457	rs208457	66966123		RCADH5 | LOC100128757	A	1.17	0.0002106
9	chr9:21988660	rs3218012	21988660		9p21	G	0.8834	0.0002195
6	chr6:72253755	rs573205	72253755		C6orf155 | RIMS1	C	1.152	0.0002198
13	chr13:109622824	rs2289800	109622824		COL4A1	A	1.139	0.0002239		-0.132	0.00019
13	chr13:109622975	rs2289799	109622975		COL4A1	C	1.138	0.0002283
6	chr6:72256236	rs563640	72256236		C6orf155 | RIMS1	G	1.152	0.0002299
6	chr6:72254640	rs543827	72254640		C6orf155 | RIMS1	A	1.151	0.0002336
15	rs11072221	rs11072221	68919620		LARP6	G	1.128	0.0002634		-0.116	0.00023
6	rs13200955	rs13200955	66798926		RCADH5 | LOC100128757	A	1.16	0.0002671
9	chr9:22003805	rs10757263	22003805		9p21	G	0.8806	0.0002743
13	chr13:109621341	rs12017058	109621341		COL4A1	A	1.136	0.0002778
20	rs11086343	rs11086343	49565085		NFATC2	A	1.166	0.0002798
9	chr9:21985882	rs2518723	21985882		9p21	A	0.8851	0.0002805
10	rs10508600	rs10508600	20207829		PLXDC2	A	0.8624	0.0002953
12	chr12:110182840	rs6490029	110182840		SH2B3	G	1.137	0.000311		-0.066	0.00044
6	chr6:72186062	rs1727668	72186062		C6orf155	A	1.148	0.0003605
13	rs1000989	rs1000989	109625304		COL4A1	G	1.133	0.0003708
12	chr12:110183529	rs916682	110183529		CUX2	A	1.135	0.0003876
9	chr9:22007550	rs2106119	22007550		9p21	A	0.8835	0.0003889
9	chr9:22007101	rs2106120	22007101		9p21	C	0.884	0.0004095
15	chr15:76912484	rs11852830	76912484		ADAMTS7	A	1.124	0.0004111
13	chr13:109625319	rs1000990	109625319		COL4A1	G	1.132	0.0004118
13	chr13:109625916	rs1891964	109625916		COL4A1	A	1.132	0.0004144
15	chr15:76886593	rs922693	76886593		ADAMTS7	A	1.121	0.0004218
6	chr6:72257198	rs533526	72257198		C6orf155 | RIMS1	A	1.151	0.0004235
15	chr15:76912744	rs6495337	76912744		ADAMTS7	C	1.123	0.0004265
13	chr13:109626055	rs16975472	109626055		COL4A1	A	1.132	0.0004284
15	chr15:76910393	rs7165042	76910393		ADAMTS7	C	1.122	0.0004361
15	chr15:76910109	rs7164479	76910109		ADAMTS7	A	1.122	0.000437
15	chr15:76910686	rs7182529	76910686		ADAMTS7	G	1.122	0.0004379
13	chr13:109625575	rs874203	109625575		COL4A1	A	1.132	0.0004415
13	chr13:109625581	rs874204	109625581		COL4A1	A	1.132	0.0004415
3	rs2681781	rs2681781	49873277		CAMKV	G	0.8485	0.0004419
13	chr13:109625389	rs1562174	109625389		COL4A1	G	1.131	0.0004442
6	rs9294681	rs9294681	66839973		RCADH5 | LOC100128757	A	1.151	0.0004574
9	chr9:21965141	rs36228836	21965141		9p21	A	0.8672	0.0004972
15	chr15:76910564	rs7166764	76910564		ADAMTS7	C	1.121	0.0005055
9	rs10733376	rs10733376	22104469		9p21	G	0.8882	0.0005112
15	chr15:76910808	rs7182716	76910808		ADAMTS7	G	1.12	0.0005156
15	chr15:76910834	rs7181432	76910834		ADAMTS7	A	1.12	0.0005344
15	chr15:76884038	rs11630027	76884038		ADAMTS7	A	1.118	0.0005399
15	chr15:76884054	rs56075343	76884054		ADAMTS7	A	1.118	0.000557
9	chr9:22009732	rs10757264	22009732		9p21	A	0.8865	0.0005607
